# Supplementary material for: 2-(4-Chloro­phen­yl)-2-oxoethyl benzoate
Source: Acta Crystallogr Sect E Struct Rep Online. 2011 Jun 25;67(Pt 7):o1802. doi: 10.1107/S160053681102383X (PMC3151803; doi:10.1107/S160053681102383X)
Supplement: Supplementary file 2 [file e-67-o1802-Isup2.hkl]

# 
# h,k,l, Fc-squared, Fo-squared, sigma(Fo-squared) and status flag 
# 
data_I
_shelx_title ' cr20 in P2(1)/c (RT)' 
_shelx_refln_list_code          4 
_shelx_F_calc_maximum      120.60 
_exptl_crystal_F_000       568.00 
_reflns_d_resolution_high  0.6936 
 
loop_ 
 _symmetry_equiv_pos_as_xyz 
 'x, y, z' 
 '-x, y+1/2, -z+1/2' 
 '-x, -y, -z' 
 'x, -y-1/2, z-1/2' 
 
_cell_length_a     8.1955 
_cell_length_b    10.8717 
_cell_length_c    16.5420 
_cell_angle_alpha  90.000 
_cell_angle_beta  117.816 
_cell_angle_gamma  90.000 
 
_shelx_F_squared_multiplier     1.000 
 
loop_ 
 _refln_index_h 
 _refln_index_k 
 _refln_index_l 
 _refln_F_squared_calc 
 _refln_F_squared_meas 
 _refln_F_squared_sigma 
 _refln_observed_status 
   2   0   0     6540.42     5941.94     63.94 o 
   3   0   0      954.50      928.30     15.67 o 
   4   0   0        3.08        0.04      0.64 o 
   5   0   0     1018.80     1013.39     13.05 o 
   6   0   0       24.94       30.09      2.10 o 
   7   0   0      170.58      185.44      7.80 o 
   8   0   0       32.94       53.56      3.35 o 
   9   0   0        0.01        1.94      1.69 o 
  10   0   0        3.64       -0.47      2.02 o 
   1   1   0        1.13       -0.20      0.20 o 
   2   1   0       72.86       93.93      8.02 o 
   3   1   0      470.63      507.23      6.73 o 
   4   1   0       34.78       38.98      1.26 o 
   5   1   0        0.91        0.08      0.81 o 
   6   1   0        5.03        7.81      1.01 o 
   7   1   0       48.94       62.14      2.12 o 
   8   1   0      101.38       89.41      3.06 o 
   9   1   0        7.50        6.66      1.38 o 
  10   1   0        3.15        1.45      1.35 o 
   0   2   0      842.91      820.37      9.00 o 
   1   2   0     3379.88     3392.03     25.75 o 
   2   2   0     4815.95     4693.96     41.57 o 
   3   2   0      118.54       92.69      2.26 o 
   4   2   0     1884.44     1891.73     17.70 o 
   5   2   0       99.95       94.40      2.41 o 
   6   2   0       12.76       19.12      1.34 o 
   7   2   0       13.57       17.49      1.71 o 
   8   2   0       19.47       13.45      1.44 o 
   9   2   0        1.81        1.39      1.25 o 
  10   2   0        0.40       -0.03      1.31 o 
   1   3   0        1.61        0.26      0.28 o 
   2   3   0      726.73      762.93      7.41 o 
   3   3   0       46.25       44.23      1.75 o 
   4   3   0      252.79      303.41      3.60 o 
   5   3   0       85.70       89.29      2.85 o 
   6   3   0      127.58      127.80      2.70 o 
   7   3   0        6.82        7.88      1.12 o 
   8   3   0       10.11        9.03      1.29 o 
   9   3   0        0.37        0.91      1.26 o 
  10   3   0        1.80        2.07      1.71 o 
   0   4   0      656.37      662.12      7.81 o 
   1   4   0      477.18      445.04      5.25 o 
   2   4   0       29.92       22.92      0.91 o 
   3   4   0        9.54       10.43      0.79 o 
   4   4   0      125.21      117.60      2.41 o 
   5   4   0       24.13       27.23      1.57 o 
   6   4   0        6.81        9.93      1.09 o 
   7   4   0       10.66        9.15      1.18 o 
   8   4   0        0.01       -0.35      1.02 o 
   9   4   0        1.50        0.32      1.32 o 
  10   4   0        0.91       -1.60      1.60 o 
   1   5   0     3134.66     3322.40     22.64 o 
   2   5   0      174.36      196.71      3.64 o 
   3   5   0       25.21       20.33      1.06 o 
   4   5   0      102.42      104.94      2.32 o 
   5   5   0       12.44       14.41      1.11 o 
   6   5   0        9.27       10.30      1.10 o 
   7   5   0       27.94       27.42      1.66 o 
   8   5   0       47.09       54.01      2.78 o 
   9   5   0        7.82        3.26      1.53 o 
   0   6   0      132.24      126.84      2.06 o 
   1   6   0      253.92      269.11      2.61 o 
   2   6   0       51.63       53.93      1.16 o 
   3   6   0        0.56        1.64      0.57 o 
   4   6   0       22.64       22.46      1.84 o 
   5   6   0        3.06        1.49      1.04 o 
   6   6   0        2.12        3.18      1.09 o 
   7   6   0        2.16        2.38      1.22 o 
   8   6   0        0.18        1.50      1.33 o 
   9   6   0        6.00       10.40      1.92 o 
   1   7   0        4.30        6.57      0.49 o 
   2   7   0        6.66        4.57      0.52 o 
   3   7   0      263.03      274.72      5.19 o 
   4   7   0       28.43       42.76      3.23 o 
   5   7   0       85.68       84.75      2.73 o 
   6   7   0       20.17       14.17      1.56 o 
   7   7   0        2.92       -0.07      1.15 o 
   8   7   0        4.21        1.59      1.60 o 
   9   7   0        0.02       -1.31      1.31 o 
   0   8   0      269.82      252.92      8.47 o 
   1   8   0        6.85        5.71      0.65 o 
   2   8   0       97.71       95.14      2.45 o 
   3   8   0       12.71       13.13      1.22 o 
   4   8   0       39.61       28.50      1.93 o 
   5   8   0        6.44        2.80      1.08 o 
   6   8   0        0.84        0.33      1.05 o 
   7   8   0        0.10        0.51      1.21 o 
   8   8   0        1.36        1.96      1.51 o 
   1   9   0      144.58      141.13      2.27 o 
   2   9   0       70.46       68.25      2.12 o 
   3   9   0       17.00       17.93      1.82 o 
   4   9   0       20.94       20.20      1.60 o 
   5   9   0        3.51        2.44      1.12 o 
   6   9   0        0.75        2.66      1.24 o 
   7   9   0       29.64       28.97      2.32 o 
   8   9   0        1.35        0.32      1.51 o 
   0  10   0      341.93      349.76      9.38 o 
   1  10   0      649.34      620.74      6.91 o 
   2  10   0      130.80      138.00      4.27 o 
   3  10   0       49.40       47.91      2.11 o 
   4  10   0       94.68       93.54      3.80 o 
   5  10   0       12.48       11.47      1.53 o 
   6  10   0        1.73        2.08      1.26 o 
   7  10   0        2.58        5.31      1.67 o 
   8  10   0        0.07       -1.40      1.40 o 
   1  11   0       21.06       19.35      2.56 o 
   2  11   0       37.07       36.95      2.17 o 
   3  11   0       19.23       22.08      2.36 o 
   4  11   0        5.03        5.27      2.02 o 
   5  11   0       20.43       16.51      2.32 o 
   6  11   0        9.15       12.78      1.84 o 
   7  11   0        4.70        5.71      1.78 o 
   0  12   0      162.22      161.04      4.87 o 
   1  12   0       37.55       38.77      2.29 o 
   2  12   0       20.34       22.34      1.99 o 
   3  12   0      196.30      209.17      4.68 o 
   4  12   0       12.51       13.16      2.16 o 
   5  12   0       21.93       28.16      3.94 o 
   6  12   0        2.50        5.92      2.18 o 
   1  13   0        1.35        2.81      1.36 o 
   2  13   0        3.75        6.28      2.02 o 
   3  13   0        0.15       -0.68      1.25 o 
   4  13   0        3.77        3.61      2.05 o 
   5  13   0       19.52       12.18      2.43 o 
   0  14   0        8.31       10.09      2.20 o 
   1  14   0       22.60       25.80      2.24 o 
   2  14   0       14.24       15.83      1.97 o 
   3  14   0       12.67       12.94      1.90 o 
   4  14   0        3.43        3.07      1.61 o 
   1  15   0        3.17        1.99      1.89 o 
   2  15   0        0.58        3.65      1.65 o 
   3  15   0        0.01       -0.91      2.63 o 
 -10   1   1        9.81        7.95      1.52 o 
  -9   1   1        5.15        4.87      1.29 o 
  -8   1   1       27.79       25.57      1.93 o 
  -7   1   1        0.29       -0.32      0.96 o 
  -6   1   1       15.13       15.37      1.19 o 
  -5   1   1      184.38      175.96      2.72 o 
  -4   1   1       76.20       90.80      2.25 o 
  -3   1   1      134.35      133.75      2.98 o 
  -2   1   1     5010.42     4787.29     42.45 o 
  -1   1   1     3775.56     3608.64     28.09 o 
   0   1   1       23.73       14.72      0.59 o 
   1   1   1     1933.58     1814.63     27.91 o 
   2   1   1      853.41      852.02     13.90 o 
   3   1   1      265.71      262.70      3.43 o 
   4   1   1      110.46      119.87      3.66 o 
   5   1   1        2.46        1.64      0.87 o 
   6   1   1        7.12        4.30      0.94 o 
   7   1   1      171.40      180.99      3.41 o 
   8   1   1       58.49       61.65      3.52 o 
   9   1   1       21.11       19.07      1.77 o 
  10   1   1        0.42       -0.38      1.42 o 
 -10   2   1        0.33        0.57      1.67 o 
  -9   2   1        0.66        0.22      1.16 o 
  -8   2   1       33.08       30.04      1.80 o 
  -7   2   1       26.01       24.96      1.54 o 
  -6   2   1       27.23       29.36      1.47 o 
  -5   2   1      441.88      455.27      5.73 o 
  -4   2   1       17.02       17.21      1.28 o 
  -3   2   1        2.36        0.64      0.47 o 
  -2   2   1     1473.28     1406.38     11.04 o 
  -1   2   1     2791.80     2631.69     25.42 o 
   0   2   1     1789.08     1796.64     22.93 o 
   1   2   1      176.99      195.18      2.23 o 
   2   2   1        0.94       -0.42      0.42 o 
   4   2   1       16.24       19.56      1.94 o 
   5   2   1      221.20      215.46      9.88 o 
   6   2   1      189.87      177.64      4.78 o 
   7   2   1        3.44        1.82      1.00 o 
   8   2   1       19.91       21.45      1.67 o 
   9   2   1        5.60        3.54      1.28 o 
  10   2   1        0.87        0.15      1.31 o 
 -10   3   1        0.31       -1.21      1.21 o 
  -9   3   1        0.91        1.10      1.16 o 
  -8   3   1        9.88       12.58      1.38 o 
  -7   3   1       29.56       22.61      1.48 o 
  -6   3   1       45.89       38.74      2.50 o 
  -5   3   1      158.61      141.56      2.88 o 
  -4   3   1        0.59        1.77      0.57 o 
  -3   3   1     3071.06     3111.52     23.97 o 
  -2   3   1      505.48      492.94      4.40 o 
  -1   3   1      781.57      789.30      6.36 o 
   0   3   1      453.96      470.78      4.46 o 
   1   3   1      932.07      892.33      9.96 o 
   2   3   1      736.09      744.14      7.33 o 
   3   3   1     1065.83     1130.82     19.39 o 
   4   3   1      261.22      250.60      3.72 o 
   5   3   1      627.77      642.19     11.18 o 
   6   3   1        0.29        0.96      0.85 o 
   7   3   1        1.24        0.27      0.91 o 
   8   3   1        2.41        3.21      1.14 o 
   9   3   1       12.54       18.02      1.74 o 
  10   3   1        0.06       -1.61      1.61 o 
 -10   4   1        0.32       -1.73      1.74 o 
  -9   4   1        0.07       -0.35      1.11 o 
  -8   4   1       33.65       29.20      1.81 o 
  -7   4   1       16.78       15.68      1.32 o 
  -6   4   1      140.79      130.44      2.67 o 
  -5   4   1       86.02       94.54      2.11 o 
  -4   4   1       84.85       86.13      1.98 o 
  -3   4   1      934.74      985.19      9.86 o 
  -2   4   1      503.64      486.72      6.99 o 
  -1   4   1     1559.91     1600.47     14.35 o 
   0   4   1      926.64      899.02      9.96 o 
   1   4   1     1830.65     1847.03     16.47 o 
   2   4   1      967.60     1096.77      9.90 o 
   3   4   1      233.74      231.18      2.94 o 
   4   4   1       30.97       34.69      1.53 o 
   5   4   1       73.38       58.46      2.11 o 
   6   4   1       17.33       20.61      1.37 o 
   7   4   1        0.44        1.28      0.97 o 
   8   4   1        8.22        5.27      1.31 o 
   9   4   1        1.01        2.15      1.51 o 
 -10   5   1        0.30        2.67      2.00 o 
  -9   5   1        0.34        1.29      1.38 o 
  -8   5   1        1.08        5.46      1.58 o 
  -7   5   1        5.62        8.64      1.18 o 
  -6   5   1       59.55       65.75      2.11 o 
  -5   5   1       57.66       67.07      2.29 o 
  -4   5   1       12.17        8.02      0.91 o 
  -3   5   1      505.62      485.96      5.90 o 
  -2   5   1        0.27        1.44      0.60 o 
  -1   5   1     1606.12     1559.50     12.32 o 
   0   5   1      561.15      548.67      4.34 o 
   1   5   1     3073.68     3097.26     26.88 o 
   2   5   1     1064.52     1026.10     13.21 o 
   3   5   1      285.76      280.45      2.73 o 
   4   5   1      144.19      129.62      2.68 o 
   5   5   1        0.18        0.60      0.71 o 
   6   5   1       63.95       66.52      2.10 o 
   7   5   1       22.44       23.95      2.81 o 
   8   5   1        0.28        1.25      1.27 o 
   9   5   1        2.09        4.86      1.63 o 
  -9   6   1       26.89       23.43      2.24 o 
  -8   6   1        1.88        1.34      1.26 o 
  -7   6   1        1.53        1.19      1.16 o 
  -6   6   1       46.81       36.43      3.35 o 
  -5   6   1      180.10      178.65      2.97 o 
  -4   6   1      215.86      211.33      3.47 o 
  -3   6   1       28.44       26.80      1.54 o 
  -2   6   1      880.88      945.02      9.26 o 
  -1   6   1       19.91       18.99      0.74 o 
   0   6   1        7.70       11.17      0.81 o 
   1   6   1       15.05       22.14      1.05 o 
   2   6   1        0.23        0.65      0.34 o 
   3   6   1      331.22      337.87      4.28 o 
   4   6   1      104.31      114.30      2.83 o 
   5   6   1        2.63        1.29      0.91 o 
   6   6   1        9.38        4.52      1.17 o 
   7   6   1       23.55       21.72      1.94 o 
   8   6   1       21.05       25.92      2.21 o 
   9   6   1        9.21        7.82      2.07 o 
  -9   7   1        0.00        0.74      1.44 o 
  -8   7   1        5.43        6.08      1.59 o 
  -7   7   1        5.88        7.21      1.44 o 
  -6   7   1        2.77        6.18      2.26 o 
  -5   7   1        5.42        4.08      1.04 o 
  -4   7   1      355.01      345.27      5.42 o 
  -3   7   1      264.18      240.50      3.42 o 
  -2   7   1       38.86       29.31      1.23 o 
  -1   7   1      796.46      778.59      6.90 o 
   0   7   1      560.84      561.48      4.84 o 
   1   7   1      126.60      121.20      2.08 o 
   2   7   1      655.06      649.02      7.40 o 
   3   7   1       19.59       20.20      1.38 o 
   4   7   1      515.81      516.16     10.25 o 
   5   7   1       23.98       32.29      3.80 o 
   6   7   1       46.72       50.01      3.45 o 
   7   7   1       20.85       25.14      2.07 o 
   8   7   1        1.09       -0.89      1.63 o 
   9   7   1        0.03       -0.68      1.68 o 
  -9   8   1        0.58       -1.56      1.56 o 
  -8   8   1       10.16        9.81      1.78 o 
  -7   8   1        3.31        2.00      1.26 o 
  -6   8   1       52.33       45.92      3.14 o 
  -5   8   1      154.23      139.56      4.44 o 
  -4   8   1       27.69       24.13      1.96 o 
  -3   8   1        0.28       -0.37      0.89 o 
  -2   8   1       25.49       29.51      1.75 o 
  -1   8   1        0.02        0.06      0.44 o 
   0   8   1        6.91        7.36      0.66 o 
   1   8   1       43.51       43.12      1.43 o 
   2   8   1       52.45       58.86      3.32 o 
   3   8   1        3.70        2.64      0.90 o 
   4   8   1       73.95       59.74      3.39 o 
   5   8   1        0.46        1.45      1.08 o 
   6   8   1       17.73       19.29      1.84 o 
   7   8   1        0.47       -1.20      1.20 o 
   8   8   1       15.34       16.00      2.03 o 
  -8   9   1        1.18        4.60      2.47 o 
  -7   9   1       11.44       19.12      1.98 o 
  -6   9   1        4.06        2.46      1.16 o 
  -5   9   1        7.55        8.68      1.37 o 
  -4   9   1       29.09       37.06      1.97 o 
  -3   9   1       15.53       15.31      1.32 o 
  -2   9   1       16.44       15.01      1.21 o 
  -1   9   1      196.12      187.67      3.12 o 
   0   9   1      450.08      441.82      5.22 o 
   1   9   1      175.22      175.71      2.84 o 
   2   9   1      228.94      211.33      3.75 o 
   3   9   1       37.38       47.20      2.38 o 
   4   9   1       15.53       18.47      1.61 o 
   5   9   1       47.32       49.06      2.43 o 
   6   9   1       82.48       82.12      3.02 o 
   7   9   1        0.26       -0.30      1.93 o 
   8   9   1       27.65       36.26      2.76 o 
  -8  10   1        2.88        3.54      2.31 o 
  -7  10   1        4.24        8.30      2.11 o 
  -6  10   1        7.01        9.26      2.33 o 
  -5  10   1        1.09       -1.02      1.02 o 
  -4  10   1       12.91       10.75      1.37 o 
  -3  10   1        7.38        5.80      1.44 o 
  -2  10   1       44.58       42.59      2.08 o 
  -1  10   1       47.80       51.21      2.67 o 
   0  10   1       14.10       15.35      1.26 o 
   1  10   1       72.78       65.84      2.48 o 
   2  10   1        1.74        2.56      2.15 o 
   3  10   1        0.60        2.05      0.98 o 
   4  10   1        5.37        2.89      1.51 o 
   5  10   1        0.94        0.93      1.17 o 
   6  10   1        5.17        5.41      1.51 o 
   7  10   1        7.01       10.20      1.97 o 
  -7  11   1        7.71        6.07      2.21 o 
  -6  11   1        0.30        0.36      1.55 o 
  -5  11   1        6.19        4.83      2.37 o 
  -4  11   1        0.07       -1.27      1.27 o 
  -3  11   1       13.37       10.37      1.47 o 
  -2  11   1      166.56      179.16      4.03 o 
  -1  11   1      143.90      135.67      2.97 o 
   0  11   1       73.80       66.63      2.18 o 
   1  11   1       94.84       99.36      3.39 o 
   2  11   1       17.15       20.78      1.76 o 
   3  11   1        1.86        0.77      1.42 o 
   4  11   1        6.96        8.27      1.87 o 
   5  11   1        5.23        5.01      1.92 o 
   6  11   1        4.47        6.47      2.19 o 
   7  11   1       18.09       23.57      2.39 o 
  -6  12   1        1.16        0.52      1.83 o 
  -5  12   1        3.69        1.95      1.73 o 
  -4  12   1        8.32        7.73      1.92 o 
  -3  12   1        0.56        0.18      1.15 o 
  -2  12   1        6.01        5.60      1.40 o 
  -1  12   1       27.00       25.75      1.74 o 
   0  12   1        1.48        2.50      1.11 o 
   1  12   1        0.93       -0.14      1.10 o 
   2  12   1       55.54       58.52      2.64 o 
   3  12   1       10.61        8.78      2.06 o 
   4  12   1       12.83       15.63      2.73 o 
   5  12   1        6.70        6.67      2.00 o 
   6  12   1        0.37        3.32      2.11 o 
  -6  13   1        6.09        5.14      3.12 o 
  -5  13   1        0.39        1.70      1.77 o 
  -4  13   1        1.25        1.01      1.42 o 
  -3  13   1        8.33        9.12      1.69 o 
  -2  13   1        0.50        0.08      1.19 o 
  -1  13   1       30.08       32.51      2.25 o 
   0  13   1        5.36        5.29      1.20 o 
   1  13   1       18.69       16.30      1.79 o 
   2  13   1        0.09       -1.13      1.57 o 
   3  13   1        1.74        3.53      1.38 o 
   4  13   1        1.36       -0.05      1.80 o 
   5  13   1       19.13       24.53      2.97 o 
  -4  14   1        0.38        2.00      1.96 o 
  -3  14   1        0.76       -1.61      1.61 o 
  -2  14   1        5.30        8.99      1.69 o 
  -1  14   1        4.94        5.54      1.59 o 
   0  14   1        3.43        3.31      1.33 o 
   1  14   1        6.87        7.22      1.93 o 
   2  14   1        4.62        4.74      1.59 o 
   3  14   1       27.30       27.27      2.41 o 
   4  14   1        0.22       -0.05      1.64 o 
  -3  15   1        0.24       -0.56      1.43 o 
  -2  15   1       12.19       11.76      1.93 o 
  -1  15   1        5.99        3.25      1.54 o 
   0  15   1       10.56       11.57      1.91 o 
   1  15   1        0.34        2.51      1.59 o 
   2  15   1        1.82        2.14      2.31 o 
 -10   0   2       75.51       72.06      3.86 o 
  -9   0   2       13.19       21.57      2.40 o 
  -8   0   2       17.61       27.98      2.41 o 
  -7   0   2        1.93        0.73      1.30 o 
  -6   0   2      211.67      229.41      4.79 o 
  -5   0   2       17.66       21.71      1.52 o 
  -4   0   2      353.35      289.47      6.42 o 
  -3   0   2      532.43      590.94     10.33 o 
  -2   0   2       16.14       28.26      1.36 o 
   0   0   2     5472.77     5174.28     79.93 o 
   1   0   2     1189.45     1248.02     22.31 o 
   3   0   2       27.49       16.28      1.52 o 
   4   0   2       36.99       37.14      2.59 o 
   5   0   2       53.44       57.85      3.54 o 
   6   0   2       10.51        8.35      2.38 o 
   7   0   2      116.93      132.31      5.12 o 
   8   0   2       54.13       69.55      3.55 o 
   9   0   2        3.87        0.47      1.74 o 
 -10   1   2        8.34        8.29      1.52 o 
  -9   1   2        6.12        3.02      1.58 o 
  -8   1   2       41.71       34.74      1.85 o 
  -7   1   2       70.21       63.43      2.00 o 
  -6   1   2       32.28       28.79      1.42 o 
  -5   1   2      130.90      134.12      2.32 o 
  -4   1   2      116.66      126.11      2.27 o 
  -3   1   2      283.24      275.21      5.80 o 
  -2   1   2    14401.37    13754.55    120.08 o 
  -1   1   2      173.33      159.71      1.79 o 
   0   1   2      963.33      925.68      8.33 o 
   1   1   2     9295.10     9272.19     81.89 o 
   2   1   2      147.85      123.58      3.14 o 
   3   1   2      354.35      384.41      4.57 o 
   4   1   2      356.65      348.76      8.61 o 
   5   1   2       92.71       99.46      3.06 o 
   6   1   2      177.11      155.16      3.26 o 
   7   1   2        2.03        1.60      0.99 o 
   8   1   2       25.16       20.53      1.68 o 
   9   1   2        0.35       -0.27      1.16 o 
 -10   2   2        1.66        1.64      1.34 o 
  -9   2   2       10.80       17.41      2.15 o 
  -8   2   2       13.01       10.42      1.27 o 
  -7   2   2      441.11      456.92      5.57 o 
  -6   2   2       65.34       65.84      2.26 o 
  -5   2   2       27.43       32.15      1.53 o 
  -4   2   2      376.99      350.92      6.34 o 
  -3   2   2      166.34      205.09      3.99 o 
  -2   2   2    13182.04    12886.75    185.52 o 
  -1   2   2      380.43      373.46      2.84 o 
   0   2   2       32.03       23.55      0.58 o 
   1   2   2      120.94      139.77      2.10 o 
   2   2   2       41.25       32.18      1.52 o 
   3   2   2     1217.91     1206.84     36.74 o 
   4   2   2       75.75       83.82      2.49 o 
   5   2   2        3.99        5.56      1.21 o 
   6   2   2      744.26      779.13      8.06 o 
   7   2   2        3.47        1.11      0.96 o 
   8   2   2        5.77        9.06      1.41 o 
   9   2   2        1.47       -0.45      1.91 o 
 -10   3   2        0.05       -0.23      1.19 o 
  -9   3   2        1.90        0.80      1.43 o 
  -8   3   2        0.08       -0.38      0.94 o 
  -7   3   2        0.13        0.46      0.99 o 
  -6   3   2      693.61      695.33      7.17 o 
  -5   3   2        0.88        1.50      0.63 o 
  -4   3   2      873.38      879.81      7.84 o 
  -3   3   2        1.12        1.52      0.40 o 
  -2   3   2        8.71       10.53      0.54 o 
  -1   3   2      940.08      975.28      6.93 o 
   0   3   2        0.62        0.51      0.23 o 
   1   3   2      367.34      352.37      5.73 o 
   2   3   2      562.21      604.92      6.21 o 
   3   3   2      795.83      809.04     11.17 o 
   4   3   2        0.93        1.83      1.21 o 
   5   3   2       49.93       53.27      4.63 o 
   6   3   2       46.72       38.37      2.14 o 
   7   3   2       14.33       14.68      1.41 o 
   8   3   2        0.29        1.86      1.12 o 
   9   3   2        0.00       -0.62      1.34 o 
 -10   4   2        0.82        2.09      1.49 o 
  -9   4   2        8.14        5.46      1.34 o 
  -8   4   2       18.41       21.58      1.62 o 
  -7   4   2       11.80        9.43      1.14 o 
  -6   4   2      290.22      294.30      4.32 o 
  -5   4   2       10.64        9.69      0.92 o 
  -4   4   2      152.82      151.23      3.04 o 
  -3   4   2     3087.70     3273.06     29.15 o 
  -2   4   2       36.40       33.72      1.24 o 
  -1   4   2        9.94       14.08      0.58 o 
   0   4   2       87.15       74.82      2.25 o 
   2   4   2     2181.55     2324.57     20.94 o 
   3   4   2        3.21        3.36      0.70 o 
   4   4   2      351.09      361.65      5.83 o 
   5   4   2       32.69       34.19      1.67 o 
   6   4   2       11.50        7.72      1.05 o 
   7   4   2        6.27        7.94      1.48 o 
   8   4   2        4.19        3.45      1.35 o 
   9   4   2        8.55        9.93      2.46 o 
 -10   5   2        1.90        3.85      1.66 o 
  -9   5   2        1.97        0.82      1.31 o 
  -8   5   2        4.08        3.96      1.13 o 
  -7   5   2        1.62        0.49      1.24 o 
  -6   5   2        2.29        1.42      0.81 o 
  -5   5   2        0.01       -0.64      0.65 o 
  -4   5   2       51.53       54.22      1.93 o 
  -3   5   2        0.76        0.27      0.64 o 
  -2   5   2      650.72      723.75      6.34 o 
  -1   5   2      146.39      160.16      1.99 o 
   0   5   2       64.89       65.81      3.02 o 
   1   5   2      392.89      441.06      4.80 o 
   2   5   2      210.14      226.65      5.06 o 
   3   5   2      166.98      166.10      3.36 o 
   4   5   2        0.34       -0.32      0.60 o 
   5   5   2        1.02        0.11      0.75 o 
   6   5   2        2.06        1.62      1.30 o 
   7   5   2        0.00       -0.67      1.12 o 
   8   5   2        0.96        2.45      1.52 o 
   9   5   2        8.89       13.08      2.00 o 
 -10   6   2        3.53        2.26      1.92 o 
  -9   6   2        0.17       -0.61      1.36 o 
  -8   6   2       12.31       14.73      1.74 o 
  -7   6   2        2.97        3.18      1.32 o 
  -6   6   2       63.23       64.85      3.47 o 
  -5   6   2       28.48       27.43      1.90 o 
  -4   6   2       48.17       46.07      1.47 o 
  -3   6   2      286.52      318.53      4.53 o 
  -2   6   2       60.97       61.30      1.29 o 
  -1   6   2      129.70      142.83      1.88 o 
   0   6   2        0.88        0.63      0.55 o 
   1   6   2      331.26      350.14      4.13 o 
   2   6   2      555.28      619.61      7.62 o 
   3   6   2       60.91       55.54      3.69 o 
   4   6   2        1.76        0.63      1.79 o 
   5   6   2        4.01        6.81      1.21 o 
   6   6   2        9.04       11.15      1.50 o 
   7   6   2       17.48       18.22      1.82 o 
   8   6   2        4.17        3.70      1.53 o 
   9   6   2       10.75        8.87      2.34 o 
  -9   7   2        0.35       -0.10      1.90 o 
  -8   7   2        8.63        9.25      1.67 o 
  -7   7   2       14.81       11.94      3.04 o 
  -6   7   2       51.13       49.28      2.30 o 
  -5   7   2       19.13       19.38      1.56 o 
  -4   7   2       73.11       65.17      1.68 o 
  -3   7   2       32.73       34.85      1.96 o 
  -2   7   2      672.02      696.80     10.09 o 
  -1   7   2      265.94      259.07      3.46 o 
   0   7   2       42.93       46.03      2.87 o 
   1   7   2       18.69       20.99      1.38 o 
   2   7   2       48.00       46.75      1.99 o 
   3   7   2       21.82       20.71      2.92 o 
   4   7   2        0.52       -0.16      0.80 o 
   5   7   2       24.17       25.16      1.82 o 
   6   7   2        2.09        3.37      1.30 o 
   7   7   2       28.98       34.95      4.46 o 
   8   7   2        0.18       -1.27      1.27 o 
  -9   8   2        0.03        2.07      1.59 o 
  -8   8   2        7.74       11.41      1.84 o 
  -7   8   2       28.38       29.24      2.19 o 
  -6   8   2      168.03      175.53      4.04 o 
  -5   8   2        8.61       10.55      1.34 o 
  -4   8   2        0.07       -0.45      0.98 o 
  -3   8   2      160.00      151.49      3.68 o 
  -2   8   2       16.79       16.35      1.35 o 
  -1   8   2      492.79      463.47      5.46 o 
   0   8   2      187.01      173.93      2.95 o 
   1   8   2      325.32      308.90      5.24 o 
   2   8   2       51.77       50.81      2.80 o 
   3   8   2        8.95        6.83      1.06 o 
   4   8   2        0.06       -0.81      0.81 o 
   5   8   2       37.99       40.56      2.29 o 
   6   8   2        3.14        2.39      1.26 o 
   7   8   2        0.09        0.46      1.92 o 
   8   8   2        3.99        3.95      1.85 o 
  -8   9   2        0.61       -1.22      1.56 o 
  -7   9   2       12.83       13.31      1.77 o 
  -6   9   2       21.83       16.25      1.71 o 
  -5   9   2       22.70       19.01      1.65 o 
  -4   9   2        7.98        9.23      1.20 o 
  -3   9   2       23.58       22.98      1.47 o 
  -2   9   2        0.17       -0.64      0.75 o 
  -1   9   2        2.73        1.25      0.92 o 
   0   9   2      293.11      311.12      3.60 o 
   1   9   2       30.74       27.16      1.44 o 
   2   9   2      170.12      149.19      3.15 o 
   3   9   2        8.29        3.58      1.01 o 
   4   9   2       23.38       21.05      1.72 o 
   5   9   2       35.41       30.64      2.13 o 
   6   9   2        0.20        0.35      1.26 o 
   7   9   2        0.30       -1.30      1.30 o 
   8   9   2        1.54        1.94      1.59 o 
  -8  10   2        1.16        3.47      1.85 o 
  -7  10   2        1.39        0.39      1.24 o 
  -6  10   2        0.16       -1.10      1.10 o 
  -5  10   2        0.67        0.54      1.43 o 
  -4  10   2       29.24       26.43      2.34 o 
  -3  10   2       78.67       80.65      3.35 o 
  -2  10   2       31.15       29.20      1.84 o 
  -1  10   2      135.61      138.62      2.84 o 
   0  10   2        1.34        1.37      0.87 o 
   1  10   2      190.30      179.96      3.81 o 
   2  10   2        1.64        2.37      0.94 o 
   3  10   2       95.67       92.03      3.19 o 
   4  10   2       17.11       13.50      1.53 o 
   5  10   2        1.01        0.37      1.69 o 
   6  10   2       18.29       19.58      2.03 o 
   7  10   2        3.90        4.33      1.63 o 
  -7  11   2        9.12        8.87      2.20 o 
  -6  11   2        4.38        3.29      1.63 o 
  -5  11   2       20.07       18.69      2.58 o 
  -4  11   2       53.91       56.24      6.92 o 
  -3  11   2       56.89       53.23      2.48 o 
  -2  11   2       24.34       28.01      1.95 o 
  -1  11   2        1.32        1.42      1.06 o 
   0  11   2      102.55      103.89      2.64 o 
   1  11   2      105.08      106.34      3.09 o 
   2  11   2        5.72        7.55      1.41 o 
   3  11   2        2.11        0.49      1.44 o 
   4  11   2        1.35        2.22      1.21 o 
   5  11   2       14.90       11.75      1.70 o 
   6  11   2        6.25        6.33      1.62 o 
  -7  12   2       14.21       18.32      3.41 o 
  -6  12   2        6.25        8.82      2.10 o 
  -5  12   2        1.40        2.27      1.72 o 
  -4  12   2       30.25       28.41      2.19 o 
  -3  12   2       53.00       58.45      2.66 o 
  -2  12   2        3.34        4.09      1.29 o 
  -1  12   2       17.44       19.06      1.55 o 
   0  12   2        9.33        9.40      1.62 o 
   1  12   2       23.86       24.07      1.91 o 
   2  12   2       23.12       25.59      2.06 o 
   3  12   2       37.33       30.87      2.76 o 
   4  12   2       10.10       11.91      2.24 o 
   5  12   2       34.18       33.37      3.23 o 
   6  12   2       10.25       11.96      3.04 o 
  -6  13   2        0.02        2.42      1.96 o 
  -5  13   2       44.29       38.72      2.68 o 
  -4  13   2        1.61        1.22      1.28 o 
  -3  13   2        2.88        3.72      1.36 o 
  -2  13   2        0.49       -0.63      1.16 o 
  -1  13   2        4.57        4.63      1.23 o 
   0  13   2        8.52        6.43      2.54 o 
   1  13   2        0.81        0.66      1.28 o 
   2  13   2        9.29        9.62      1.66 o 
   3  13   2        5.93        5.13      1.58 o 
   4  13   2        6.30        2.41      2.01 o 
   5  13   2        1.31        0.32      1.84 o 
  -5  14   2        6.39        8.27      1.79 o 
  -4  14   2        2.90        5.32      2.13 o 
  -3  14   2        0.91        0.25      1.51 o 
  -2  14   2       21.98       23.76      2.21 o 
  -1  14   2       22.54       25.60      2.25 o 
   0  14   2       13.76       19.08      2.06 o 
   1  14   2        6.50       11.64      1.85 o 
   2  14   2        3.41        3.16      2.23 o 
   3  14   2       22.19       30.90      4.76 o 
   4  14   2        0.32        0.99      1.54 o 
  -3  15   2        6.51        6.63      1.72 o 
  -2  15   2        0.07       -0.18      1.46 o 
  -1  15   2       14.61       17.74      3.49 o 
   0  15   2        1.17        1.36      1.56 o 
   1  15   2        0.00       -0.74      1.49 o 
   2  15   2        1.41        2.55      1.56 o 
 -11   1   3        1.14        1.46      1.55 o 
 -10   1   3       24.11       26.53      1.97 o 
  -9   1   3       20.89       25.73      1.99 o 
  -8   1   3        1.47        2.72      0.98 o 
  -7   1   3       79.07       78.32      2.20 o 
  -6   1   3        8.73        9.26      1.48 o 
  -5   1   3       25.33       28.39      1.37 o 
  -4   1   3      312.13      317.79      3.95 o 
  -3   1   3        1.20        0.30      0.37 o 
  -2   1   3     5026.01     4968.95     33.65 o 
  -1   1   3     1698.92     1677.41     12.61 o 
   0   1   3     5618.73     5471.33     48.18 o 
   1   1   3        1.19        1.08      0.33 o 
   2   1   3       12.80       13.13      1.08 o 
   3   1   3      334.34      356.41      4.24 o 
   4   1   3        0.89        1.18      0.65 o 
   5   1   3       27.26       30.78      1.77 o 
   6   1   3       71.35       71.26      2.17 o 
   7   1   3        0.57       -0.03      0.96 o 
   8   1   3        5.11        5.30      1.29 o 
   9   1   3        0.01        0.48      1.24 o 
 -10   2   3       10.14       10.51      1.59 o 
  -9   2   3        2.00        1.19      1.12 o 
  -8   2   3        7.77        8.94      1.22 o 
  -7   2   3       69.40       64.79      3.46 o 
  -6   2   3        3.26        1.45      0.84 o 
  -5   2   3     1151.68     1182.72     10.32 o 
  -4   2   3      209.33      251.89      3.00 o 
  -3   2   3     1720.39     1749.51     15.89 o 
  -2   2   3     2223.34     2244.09     17.11 o 
  -1   2   3      674.62      657.10      4.04 o 
   0   2   3     4694.17     4659.71     35.67 o 
   1   2   3     3375.62     3585.87     38.42 o 
   2   2   3     2166.56     2154.36     19.41 o 
   3   2   3        1.93        1.37      0.49 o 
   4   2   3       37.31       44.71      1.66 o 
   5   2   3       29.32       31.81      1.49 o 
   6   2   3      265.41      271.91      4.12 o 
   7   2   3       37.83       44.44      3.93 o 
   8   2   3       21.75       19.64      1.68 o 
   9   2   3        1.03        0.16      1.23 o 
 -10   3   3        0.75        0.12      1.27 o 
  -9   3   3        6.94        6.82      1.30 o 
  -8   3   3       27.71       19.78      1.49 o 
  -7   3   3      172.41      182.70      3.24 o 
  -6   3   3        0.67        1.18      0.90 o 
  -5   3   3       53.54       66.24      1.71 o 
  -4   3   3     1283.25     1268.66     19.13 o 
  -3   3   3       21.63       17.36      0.84 o 
  -2   3   3      909.31      866.51      8.24 o 
  -1   3   3      422.13      446.94      3.18 o 
   0   3   3     4211.17     4311.17     32.56 o 
   1   3   3       15.09        9.89      0.78 o 
   2   3   3       12.14        5.69      0.51 o 
   3   3   3       98.20       95.01      3.68 o 
   4   3   3        2.71        5.41      1.91 o 
   5   3   3      164.11      178.59      3.54 o 
   6   3   3       90.45       83.73      2.29 o 
   7   3   3        5.07        4.49      1.28 o 
   8   3   3        0.96        4.19      1.26 o 
   9   3   3        0.02       -0.07      1.43 o 
 -10   4   3        0.44       -0.09      1.18 o 
  -9   4   3        0.03       -0.89      1.01 o 
  -8   4   3        4.47        4.08      1.10 o 
  -7   4   3       79.67       73.56      2.14 o 
  -6   4   3       55.13       46.55      1.77 o 
  -5   4   3      535.41      528.32      5.99 o 
  -4   4   3        5.60        7.44      0.89 o 
  -3   4   3     1243.85     1316.25     20.89 o 
  -2   4   3        0.57        0.47      0.32 o 
  -1   4   3      302.17      278.24      2.46 o 
   0   4   3      741.49      726.97     11.73 o 
   1   4   3     1659.16     1710.57     13.47 o 
   2   4   3      131.26      188.47      2.63 o 
   3   4   3        0.00        0.14      1.23 o 
   4   4   3       81.70       76.22      2.44 o 
   5   4   3       61.10       52.35      1.80 o 
   6   4   3        0.46        0.53      1.24 o 
   7   4   3        0.04        0.23      1.67 o 
   8   4   3        0.42        0.82      1.36 o 
   9   4   3        0.46        1.51      1.49 o 
 -10   5   3        2.13        1.31      2.05 o 
  -9   5   3        0.24        3.00      1.38 o 
  -8   5   3        1.35        3.65      1.08 o 
  -7   5   3       29.30       33.92      1.74 o 
  -6   5   3       31.37       38.88      1.06 o 
  -5   5   3      559.35      561.14      5.89 o 
  -4   5   3      162.71      155.26      2.38 o 
  -3   5   3      470.96      445.44      5.23 o 
  -2   5   3     2064.08     2044.51     18.58 o 
  -1   5   3      102.81       98.71      1.33 o 
   0   5   3     1743.13     1708.77     18.85 o 
   1   5   3      190.77      186.32      3.39 o 
   2   5   3     1360.08     1352.53     15.41 o 
   3   5   3      547.10      514.17      7.73 o 
   4   5   3       28.55       31.84      1.69 o 
   5   5   3       41.76       41.34      2.05 o 
   6   5   3        0.09        0.76      1.06 o 
   7   5   3        9.65       13.44      3.62 o 
   8   5   3        2.10        2.92      1.60 o 
   9   5   3        2.38        4.13      2.01 o 
 -10   6   3        1.51        0.35      1.71 o 
  -9   6   3        1.30        0.07      1.31 o 
  -8   6   3       16.80       17.54      1.85 o 
  -7   6   3        0.90        0.94      0.89 o 
  -6   6   3       34.59       32.79      1.58 o 
  -5   6   3       77.61       76.99      2.91 o 
  -4   6   3      178.31      182.45      2.70 o 
  -3   6   3       43.09       33.94      1.40 o 
  -2   6   3      341.62      371.19      5.37 o 
  -1   6   3     1036.45     1074.37      8.10 o 
   0   6   3       43.94       29.77      0.88 o 
   1   6   3      197.32      219.26      4.38 o 
   2   6   3      142.26      127.33      3.06 o 
   3   6   3       46.15       40.39      2.04 o 
   4   6   3       36.18       37.64      1.87 o 
   5   6   3       22.61       24.74      1.79 o 
   6   6   3       28.71       17.99      2.82 o 
   7   6   3        0.00        0.48      1.31 o 
   8   6   3        7.77        6.55      1.64 o 
  -9   7   3        0.31       -0.16      1.44 o 
  -8   7   3       39.08       52.22      2.82 o 
  -7   7   3        0.29       -0.35      1.14 o 
  -6   7   3       53.09       70.46      2.56 o 
  -5   7   3      193.75      197.63      3.12 o 
  -4   7   3        3.86        3.66      0.74 o 
  -3   7   3      559.01      540.16      5.53 o 
  -2   7   3      351.32      332.70      4.32 o 
  -1   7   3     1616.82     1578.91     12.77 o 
   0   7   3      283.86      271.53      3.76 o 
   1   7   3       86.67       76.77      2.37 o 
   2   7   3       77.98       75.41      3.44 o 
   3   7   3       62.51       61.51      2.16 o 
   4   7   3      122.78      118.06      3.56 o 
   5   7   3        1.49        2.49      1.40 o 
   6   7   3       59.10       59.79      2.68 o 
   7   7   3        9.22       18.52      2.02 o 
   8   7   3        3.08        2.59      1.51 o 
  -9   8   3        4.74        4.44      1.64 o 
  -8   8   3        0.01        0.28      1.87 o 
  -7   8   3        3.45        4.34      1.31 o 
  -6   8   3       73.35       74.54      2.74 o 
  -5   8   3       19.20       17.91      1.49 o 
  -4   8   3      104.53      110.59      2.73 o 
  -3   8   3       12.87       14.30      1.23 o 
  -2   8   3      625.89      608.40      6.64 o 
  -1   8   3       12.43       12.34      0.98 o 
   0   8   3        3.10        1.28      0.64 o 
   1   8   3      603.82      589.94      8.48 o 
   2   8   3        8.95       11.14      2.20 o 
   3   8   3        0.00        0.22      0.81 o 
   4   8   3       59.76       60.53      2.42 o 
   5   8   3       21.17       16.22      1.69 o 
   6   8   3       15.76       20.38      2.00 o 
   7   8   3       16.94       13.59      1.94 o 
   8   8   3        0.19       -1.25      1.25 o 
  -9   9   3       14.83       17.35      2.28 o 
  -8   9   3        4.16        0.53      1.36 o 
  -7   9   3       58.01       56.45      2.76 o 
  -6   9   3       35.77       33.42      2.12 o 
  -5   9   3       26.77       25.10      1.80 o 
  -4   9   3        0.10        0.30      0.87 o 
  -3   9   3       71.80       64.81      2.14 o 
  -2   9   3        0.05       -0.76      0.76 o 
  -1   9   3      216.00      189.13      2.89 o 
   0   9   3      197.13      193.18      2.75 o 
   1   9   3       10.72        6.40      1.00 o 
   2   9   3       44.65       39.96      2.42 o 
   3   9   3        2.00       -0.72      0.72 o 
   4   9   3       10.14       11.87      1.89 o 
   5   9   3        4.06        3.07      1.27 o 
   6   9   3        3.63        5.35      1.49 o 
   7   9   3        0.31        0.34      1.43 o 
  -8  10   3        3.68        4.32      1.60 o 
  -7  10   3        1.32        3.71      1.40 o 
  -6  10   3        0.34       -1.10      1.10 o 
  -5  10   3        0.86       -0.93      1.25 o 
  -4  10   3       31.14       31.43      2.49 o 
  -3  10   3        0.03        0.33      0.94 o 
  -2  10   3       80.26       81.83      6.24 o 
  -1  10   3      204.04      201.92      3.94 o 
   0  10   3      211.02      207.25      3.49 o 
   1  10   3       51.80       49.45      2.48 o 
   2  10   3        0.03       -0.79      0.79 o 
   3  10   3        9.11        8.48      1.28 o 
   4  10   3        6.74        9.20      1.41 o 
   5  10   3       13.73       12.48      1.68 o 
   6  10   3        0.26        0.25      1.32 o 
   7  10   3        0.78       -0.12      1.41 o 
  -8  11   3        1.39        2.28      1.92 o 
  -7  11   3       10.77       13.09      2.32 o 
  -6  11   3        6.28        4.98      1.88 o 
  -5  11   3       18.76       22.89      2.44 o 
  -4  11   3        6.63        4.49      1.55 o 
  -3  11   3        0.32        0.55      1.04 o 
  -2  11   3       70.32       70.10      2.54 o 
  -1  11   3        1.68        0.92      1.15 o 
   0  11   3       31.91       30.23      1.71 o 
   1  11   3       24.81       26.86      1.89 o 
   2  11   3        4.35        1.99      1.41 o 
   3  11   3        0.60        0.10      1.05 o 
   4  11   3        1.30        2.49      1.46 o 
   5  11   3        0.10       -1.18      1.18 o 
   6  11   3        1.11        1.23      2.01 o 
  -7  12   3        0.31       -0.85      3.18 o 
  -6  12   3        0.00       -0.25      1.57 o 
  -5  12   3        0.45        2.16      1.60 o 
  -4  12   3       15.30       14.30      1.73 o 
  -3  12   3       12.05       13.16      1.61 o 
  -2  12   3        8.33        8.29      1.79 o 
  -1  12   3       11.72       11.31      1.33 o 
   0  12   3       65.93       66.49      2.69 o 
   1  12   3        0.95        1.21      1.20 o 
   2  12   3       17.20       18.56      1.84 o 
   3  12   3        8.61        5.77      1.87 o 
   4  12   3        0.01        1.45      1.58 o 
   5  12   3        4.00        3.97      2.01 o 
  -6  13   3        1.38        4.69      2.86 o 
  -5  13   3        2.65        5.63      1.55 o 
  -4  13   3       17.04       22.84      2.17 o 
  -3  13   3        5.87        8.33      1.54 o 
  -2  13   3        0.11        0.85      2.54 o 
  -1  13   3        0.06       -0.90      1.05 o 
   0  13   3        0.28        4.18      1.41 o 
   1  13   3       17.19       17.01      1.84 o 
   2  13   3        4.31        8.82      1.69 o 
   3  13   3        0.38        0.04      1.28 o 
   4  13   3        2.41        3.84      1.95 o 
  -5  14   3        0.09        2.00      1.46 o 
  -4  14   3        6.64        6.13      1.66 o 
  -3  14   3        2.89        0.79      1.37 o 
  -2  14   3       10.31        8.20      1.68 o 
  -1  14   3        0.11        0.58      1.40 o 
   0  14   3        0.71        2.99      1.51 o 
   1  14   3        8.65        7.14      1.66 o 
   2  14   3        5.10        6.01      1.71 o 
   3  14   3       12.40       14.12      2.09 o 
  -3  15   3        1.27        2.32      1.62 o 
  -2  15   3        0.74        0.37      1.50 o 
  -1  15   3        9.33       11.54      1.91 o 
   0  15   3       12.48       12.16      1.88 o 
   1  15   3       17.99       17.27      2.14 o 
   2  15   3        1.23        2.14      1.93 o 
 -11   0   4        0.00       -0.67      1.73 o 
 -10   0   4       21.31       12.16      2.19 o 
  -9   0   4       77.06      106.68      7.80 o 
  -8   0   4        4.17       -0.70      1.31 o 
  -7   0   4      123.24      148.24      4.04 o 
  -6   0   4      198.08      217.84      7.86 o 
  -5   0   4       55.97       51.12      2.01 o 
  -4   0   4     2841.98     2883.58     44.05 o 
  -3   0   4      494.64      452.31      7.85 o 
  -2   0   4      331.91      432.53      5.15 o 
   0   0   4       15.96       14.07      1.11 o 
   1   0   4     4362.08     4233.99     45.54 o 
   2   0   4     1395.11     1457.74     16.73 o 
   3   0   4       17.51       28.95      1.60 o 
   4   0   4      325.02      304.97      5.42 o 
   5   0   4      100.98      102.03      3.25 o 
   6   0   4        4.16        4.87      1.88 o 
   7   0   4       33.62       25.56      2.49 o 
   8   0   4        0.25       -0.54      1.45 o 
   9   0   4        0.29        1.47      1.90 o 
 -11   1   4        2.05       -1.51      1.51 o 
 -10   1   4        0.35        2.60      1.51 o 
  -9   1   4       29.44       33.01      1.91 o 
  -8   1   4       51.42       50.11      1.96 o 
  -7   1   4       23.76       25.40      1.46 o 
  -6   1   4      241.79      232.95      3.79 o 
  -5   1   4        7.06       11.96      0.95 o 
  -4   1   4      344.40      345.38      3.62 o 
  -3   1   4     2168.15     2250.33     19.98 o 
  -2   1   4     5093.77     4906.71     84.65 o 
  -1   1   4       56.69       66.20      0.89 o 
   0   1   4     7539.14     7069.76     54.07 o 
   1   1   4      923.66      827.11      7.96 o 
   2   1   4      240.02      206.92      7.48 o 
   3   1   4       18.14       11.33      0.80 o 
   4   1   4       19.47       22.69      1.81 o 
   5   1   4       88.48       96.55      2.27 o 
   6   1   4       55.21       69.81      2.27 o 
   7   1   4        6.48        3.33      1.24 o 
   8   1   4        0.01        0.17      1.09 o 
   9   1   4        0.01        0.41      1.30 o 
 -11   2   4        0.01        0.11      1.51 o 
 -10   2   4        0.02       -0.18      1.11 o 
  -9   2   4        0.19        1.11      1.08 o 
  -8   2   4        5.64        2.80      0.99 o 
  -7   2   4       65.64       77.12      2.15 o 
  -6   2   4       30.55       27.34      1.50 o 
  -5   2   4     1681.69     1713.60     14.18 o 
  -4   2   4      602.83      693.98      6.29 o 
  -3   2   4     1486.03     1428.89     14.42 o 
  -2   2   4     3727.79     3604.10     31.54 o 
  -1   2   4     1250.56     1219.50      7.73 o 
   0   2   4    14544.30    14264.37    124.46 o 
   1   2   4        6.88        6.78      0.78 o 
   2   2   4      850.88      782.79      9.83 o 
   3   2   4       79.69       85.79      1.94 o 
   4   2   4       79.54       84.58      2.23 o 
   5   2   4        0.90        0.58      0.80 o 
   6   2   4       75.03       88.23      2.82 o 
   7   2   4        4.92        7.30      1.26 o 
   8   2   4        0.01        0.33      1.08 o 
   9   2   4        0.30       -0.47      2.10 o 
 -11   3   4        0.20        0.68      1.43 o 
 -10   3   4        0.25        0.79      1.24 o 
  -9   3   4        7.56        7.09      1.26 o 
  -8   3   4       12.01       11.61      1.27 o 
  -7   3   4        2.62        3.23      0.92 o 
  -6   3   4        0.06        0.43      0.70 o 
  -5   3   4       93.75      104.07      2.72 o 
  -4   3   4     1910.80     1991.82     18.37 o 
  -3   3   4      174.92      190.75      2.29 o 
  -2   3   4        0.39        0.13      0.31 o 
  -1   3   4       12.84       11.30      1.00 o 
   0   3   4      834.70      961.41     10.70 o 
   1   3   4     1299.13     1365.92     12.67 o 
   2   3   4        0.18        0.48      0.40 o 
   3   3   4        7.98        3.70      0.70 o 
   4   3   4      168.78      182.48      3.89 o 
   5   3   4       18.73       15.20      1.20 o 
   6   3   4        9.88        5.29      1.06 o 
   7   3   4        0.64        0.90      1.02 o 
   8   3   4        0.14        0.58      1.38 o 
   9   3   4        1.56       -0.37      1.39 o 
 -10   4   4        1.27        1.43      1.23 o 
  -9   4   4        0.58        0.36      1.17 o 
  -8   4   4        2.11        2.07      1.03 o 
  -7   4   4        0.42       -0.79      0.79 o 
  -6   4   4       54.44       55.07      1.88 o 
  -5   4   4       57.44       49.02      2.02 o 
  -4   4   4      630.40      603.27      5.77 o 
  -3   4   4      705.49      681.69      8.91 o 
  -2   4   4      329.20      322.44      3.70 o 
  -1   4   4      324.21      325.59      2.54 o 
   0   4   4      979.80     1040.66      9.92 o 
   1   4   4       10.83       11.24      0.58 o 
   2   4   4      132.55      131.17      1.98 o 
   3   4   4       22.66       20.63      4.35 o 
   4   4   4      883.26      895.86      9.71 o 
   5   4   4        1.43        0.92      0.80 o 
   6   4   4        0.10        0.12      0.87 o 
   7   4   4        1.04        1.27      1.35 o 
   8   4   4        0.12        2.70      1.44 o 
   9   4   4        3.47        3.78      1.89 o 
 -10   5   4        0.43       -1.27      1.27 o 
  -9   5   4       38.46       34.63      2.06 o 
  -8   5   4       83.04       85.79      1.80 o 
  -7   5   4       20.28       17.83      1.34 o 
  -6   5   4       34.59       36.84      1.97 o 
  -5   5   4      166.52      152.27      2.70 o 
  -4   5   4       36.30       39.29      1.87 o 
  -3   5   4       61.46       69.17      1.43 o 
  -2   5   4      380.66      404.72      4.03 o 
  -1   5   4       66.19       61.98      1.15 o 
   0   5   4      652.64      712.54      6.29 o 
   1   5   4       65.63       70.45      1.77 o 
   2   5   4       43.80       31.89      1.08 o 
   3   5   4        5.43        4.73      1.00 o 
   4   5   4      196.73      199.60      3.83 o 
   5   5   4       48.69       50.87      2.27 o 
   6   5   4        4.87        4.84      1.26 o 
   7   5   4       21.17       23.86      2.44 o 
   8   5   4       10.67        9.90      1.73 o 
 -10   6   4        0.18       -1.36      1.36 o 
  -9   6   4        0.64       -1.09      1.28 o 
  -8   6   4        0.17       -1.06      1.06 o 
  -7   6   4        2.20        0.18      0.83 o 
  -6   6   4       73.91       69.21      2.29 o 
  -5   6   4       12.17       13.04      1.04 o 
  -4   6   4       87.55       87.26      1.86 o 
  -3   6   4       35.05       33.64      1.15 o 
  -2   6   4       10.52       10.59      0.57 o 
  -1   6   4      138.67      157.53      1.63 o 
   0   6   4      125.48      134.12      1.82 o 
   1   6   4        5.96        4.44      0.70 o 
   2   6   4       49.20       54.96      2.14 o 
   3   6   4        3.43        3.12      0.93 o 
   4   6   4       15.28       15.95      1.40 o 
   5   6   4       34.64       27.17      1.87 o 
   6   6   4       10.33       12.31      1.85 o 
   7   6   4        0.03        1.77      1.41 o 
   8   6   4        0.86        2.56      1.48 o 
 -10   7   4        0.03        0.34      1.55 o 
  -9   7   4        1.04       -1.27      1.27 o 
  -8   7   4       12.45        9.09      1.53 o 
  -7   7   4       13.50       14.59      2.92 o 
  -6   7   4        8.80        7.11      1.02 o 
  -5   7   4       46.70       48.61      1.71 o 
  -4   7   4       26.18       31.72      1.34 o 
  -3   7   4      200.14      200.51      2.78 o 
  -2   7   4        2.99        1.78      0.44 o 
  -1   7   4       18.81       17.50      0.68 o 
   0   7   4       34.46       29.75      1.01 o 
   1   7   4      163.55      155.85      8.45 o 
   2   7   4      157.79      157.61      3.70 o 
   3   7   4        5.40        4.52      0.94 o 
   4   7   4       48.48       44.51      2.08 o 
   5   7   4       20.13       18.24      1.72 o 
   6   7   4       30.83       27.90      2.45 o 
   7   7   4       45.37       42.54      2.72 o 
   8   7   4        0.01       -0.93      1.30 o 
  -9   8   4       10.10       10.45      1.90 o 
  -8   8   4        2.22        7.51      1.63 o 
  -7   8   4        0.96        1.96      1.93 o 
  -6   8   4        5.97        5.37      1.26 o 
  -5   8   4        2.97        0.59      1.17 o 
  -4   8   4        1.23        0.69      0.86 o 
  -3   8   4      147.15      158.75      3.98 o 
  -2   8   4      204.78      209.67      2.72 o 
  -1   8   4      474.01      455.76      7.07 o 
   0   8   4       35.47       37.60      1.60 o 
   1   8   4      363.51      356.31      7.51 o 
   2   8   4       90.17       87.02      2.47 o 
   3   8   4        8.37        8.55      1.16 o 
   4   8   4       30.54       27.20      1.94 o 
   5   8   4        0.84        2.07      1.14 o 
   6   8   4        0.00        2.77      1.38 o 
   7   8   4       10.08        6.41      1.67 o 
  -9   9   4        0.61        1.00      1.52 o 
  -8   9   4       11.55       10.19      1.75 o 
  -7   9   4        0.60        0.89      1.18 o 
  -6   9   4       34.36       36.02      2.19 o 
  -5   9   4       60.80       57.03      2.37 o 
  -4   9   4       83.71       81.83      2.54 o 
  -3   9   4        0.74        1.95      0.91 o 
  -2   9   4       30.03       29.24      1.47 o 
  -1   9   4      517.53      521.81      5.12 o 
   0   9   4      156.85      154.41      3.64 o 
   1   9   4       45.61       42.63      1.85 o 
   2   9   4        3.71        2.13      0.89 o 
   3   9   4        7.43        7.87      1.27 o 
   4   9   4       11.25       13.01      1.65 o 
   5   9   4       62.39       62.75      3.01 o 
   6   9   4        6.21        4.77      1.56 o 
   7   9   4        0.46        0.37      1.49 o 
  -8  10   4        5.95        4.31      1.61 o 
  -7  10   4        3.18        0.95      1.28 o 
  -6  10   4        0.42       -0.39      1.13 o 
  -5  10   4       41.14       36.73      2.77 o 
  -4  10   4        0.25       -0.45      1.14 o 
  -3  10   4      194.77      198.57      4.02 o 
  -2  10   4      123.70      115.69      2.94 o 
  -1  10   4       37.42       33.04      1.64 o 
   0  10   4      264.32      253.57      4.52 o 
   1  10   4       51.45       57.95      2.51 o 
   2  10   4       50.14       48.96      2.14 o 
   3  10   4       54.73       58.08      2.49 o 
   4  10   4       45.36       47.92      2.93 o 
   5  10   4        0.47        2.38      1.48 o 
   6  10   4        1.28        0.85      1.49 o 
  -8  11   4        0.62       -0.26      4.29 o 
  -7  11   4       30.30       30.97      3.03 o 
  -6  11   4       10.98       10.46      2.05 o 
  -5  11   4       41.01       57.78      3.35 o 
  -4  11   4       43.75       43.12      2.41 o 
  -3  11   4       47.95       46.95      2.36 o 
  -2  11   4       13.37       13.62      1.49 o 
  -1  11   4       83.40       89.40      2.45 o 
   0  11   4        0.09        0.50      0.99 o 
   1  11   4       72.29       70.53      4.17 o 
   2  11   4        0.61        0.09      1.01 o 
   3  11   4        8.92        9.62      1.49 o 
   4  11   4        0.16       -1.08      1.08 o 
   5  11   4        0.00       -1.29      1.29 o 
   6  11   4        2.04        5.41      1.76 o 
  -7  12   4        0.51        1.27      1.92 o 
  -6  12   4        2.58        0.87      2.93 o 
  -5  12   4        0.45        1.64      1.29 o 
  -4  12   4      145.16      140.39      3.84 o 
  -3  12   4       25.11       25.58      2.02 o 
  -2  12   4       53.62       47.88      2.43 o 
  -1  12   4       80.55       80.64      3.10 o 
   0  12   4        0.07        1.05      1.17 o 
   1  12   4       28.71       28.67      2.11 o 
   2  12   4       45.89       49.43      5.87 o 
   3  12   4       13.50       12.45      2.14 o 
   4  12   4       10.07       10.20      2.18 o 
   5  12   4       20.14       18.88      2.76 o 
  -6  13   4       10.02        9.69      2.35 o 
  -5  13   4       17.33       15.98      2.35 o 
  -4  13   4        0.06        0.73      1.28 o 
  -3  13   4       30.24       31.65      2.30 o 
  -2  13   4        2.99        2.84      1.40 o 
  -1  13   4        0.02       -0.99      0.99 o 
   0  13   4       40.00       38.64      2.42 o 
   1  13   4        2.82        4.31      1.41 o 
   2  13   4        6.27        7.08      1.99 o 
   3  13   4       12.95       16.51      1.95 o 
   4  13   4        2.08        1.94      2.84 o 
  -5  14   4        4.02        4.28      1.68 o 
  -4  14   4        2.88        3.43      1.54 o 
  -3  14   4        0.73       -0.17      1.69 o 
  -2  14   4       16.09       13.01      1.83 o 
  -1  14   4        6.12        7.62      1.46 o 
   0  14   4       15.65       15.93      2.22 o 
   1  14   4       19.01       24.62      3.19 o 
   2  14   4        8.96        9.72      1.77 o 
   3  14   4       22.45       27.84      2.46 o 
  -3  15   4        2.26        4.31      1.60 o 
  -2  15   4        7.84        5.23      1.77 o 
  -1  15   4        1.04        5.38      2.96 o 
   0  15   4        0.63       -1.43      1.45 o 
   1  15   4        3.10        3.80      1.66 o 
 -11   1   5        7.07        5.15      1.49 o 
 -10   1   5        0.31        0.63      1.19 o 
  -9   1   5       12.80       12.23      1.41 o 
  -8   1   5        4.03        5.29      1.04 o 
  -7   1   5        8.02        8.82      1.05 o 
  -6   1   5       16.45       24.35      1.37 o 
  -5   1   5      309.38      348.03      4.42 o 
  -4   1   5      575.41      600.12      5.48 o 
  -3   1   5      419.71      408.80      4.24 o 
  -2   1   5     1072.69     1100.49      9.96 o 
  -1   1   5     4668.87     4671.32     51.44 o 
   0   1   5        8.15        8.67      1.35 o 
   1   1   5        0.10        1.14      0.46 o 
   2   1   5      218.45      238.85      3.28 o 
   3   1   5      993.15     1039.36     11.43 o 
   4   1   5        1.09        1.39      0.70 o 
   5   1   5        0.72        0.90      0.84 o 
   6   1   5      188.84      199.13      3.92 o 
   7   1   5       23.83       24.06      1.73 o 
   8   1   5        3.99        5.03      1.30 o 
   9   1   5        2.56       -0.42      1.23 o 
 -11   2   5        1.50        1.16      1.27 o 
 -10   2   5        0.52       -0.85      1.39 o 
  -9   2   5        0.49       -0.94      0.94 o 
  -8   2   5        1.03        0.97      0.91 o 
  -7   2   5        0.35        0.39      0.81 o 
  -6   2   5       74.81       82.87      2.21 o 
  -5   2   5      277.83      262.60      5.84 o 
  -4   2   5     1270.24     1252.39     14.63 o 
  -3   2   5      816.12      831.45      6.97 o 
  -2   2   5     1517.70     1532.84     16.73 o 
  -1   2   5      254.10      272.13      2.27 o 
   0   2   5      580.08      597.85      5.84 o 
   1   2   5      258.63      269.10      4.03 o 
   2   2   5       41.29       51.77      2.11 o 
   3   2   5      491.25      539.90      6.31 o 
   4   2   5       37.90       37.63      2.90 o 
   5   2   5        4.72        6.98      1.45 o 
   6   2   5        7.03        5.14      1.05 o 
   7   2   5       57.98       60.77      2.78 o 
   8   2   5        9.87        9.20      1.49 o 
 -11   3   5        2.57        4.18      2.19 o 
 -10   3   5        6.54        4.81      1.29 o 
  -9   3   5        4.23        5.90      1.20 o 
  -8   3   5        5.68        3.20      1.07 o 
  -7   3   5       13.39        8.12      1.06 o 
  -6   3   5      115.30      119.01      2.39 o 
  -5   3   5       38.73       53.09      1.18 o 
  -4   3   5     3353.84     3395.74     26.20 o 
  -3   3   5        6.65        4.43      0.47 o 
  -2   3   5      292.83      280.80      2.73 o 
  -1   3   5      186.28      217.85      2.21 o 
   0   3   5     2327.40     2359.64     22.53 o 
   1   3   5     2314.84     2388.86     18.61 o 
   2   3   5      169.80      171.55      3.51 o 
   3   3   5      540.66      526.35      6.21 o 
   4   3   5      286.53      287.19      3.88 o 
   5   3   5       11.37       11.25      1.12 o 
   6   3   5       11.90       14.60      1.34 o 
   7   3   5        3.87        2.53      1.16 o 
   8   3   5       15.57       17.30      1.99 o 
 -11   4   5        1.72       -0.58      1.48 o 
 -10   4   5        0.05       -0.71      1.14 o 
  -9   4   5        4.74        3.75      1.17 o 
  -8   4   5       14.45       14.05      1.55 o 
  -7   4   5      131.36      131.37      2.13 o 
  -6   4   5        1.30        2.76      1.64 o 
  -5   4   5      596.23      573.68      5.79 o 
  -4   4   5       16.16       18.77      0.93 o 
  -3   4   5       66.93       66.20      1.31 o 
  -2   4   5     3166.30     3176.58     20.79 o 
  -1   4   5     1632.80     1759.94     11.25 o 
   0   4   5     1545.89     1516.68     14.12 o 
   1   4   5        5.19        4.34      0.45 o 
   2   4   5       84.66       74.15      1.52 o 
   3   4   5      138.36      146.81      2.76 o 
   4   4   5      461.01      435.72      5.06 o 
   5   4   5       67.91       77.73      2.19 o 
   6   4   5        1.66       -0.65      1.02 o 
   7   4   5        1.71        1.28      1.29 o 
   8   4   5       10.15       14.18      1.92 o 
 -10   5   5        0.29       -0.42      1.27 o 
  -9   5   5        0.81       -0.97      0.97 o 
  -8   5   5        2.91        2.10      0.98 o 
  -7   5   5        9.48        7.89      1.05 o 
  -6   5   5        9.27       10.62      1.09 o 
  -5   5   5        2.64        1.46      0.69 o 
  -4   5   5       95.81       83.33      1.72 o 
  -3   5   5       68.72       59.62      1.36 o 
  -2   5   5      142.28      118.31      2.02 o 
  -1   5   5      454.94      456.11      3.51 o 
   0   5   5      152.02      143.68      2.42 o 
   1   5   5      264.32      268.45      2.93 o 
   2   5   5      545.28      539.37      5.33 o 
   3   5   5       77.29       77.66      2.35 o 
   4   5   5       80.08       87.37      3.47 o 
   5   5   5        6.21        7.51      1.62 o 
   6   5   5       21.97       22.24      1.97 o 
   7   5   5        0.01        0.74      1.43 o 
   8   5   5        0.32       -0.24      1.44 o 
 -10   6   5        5.99        4.79      1.62 o 
  -9   6   5       12.05       10.65      1.73 o 
  -8   6   5        8.38        8.55      1.24 o 
  -7   6   5       35.23       31.54      1.66 o 
  -6   6   5      364.08      359.10      4.61 o 
  -5   6   5       41.33       43.81      1.58 o 
  -4   6   5      508.88      507.17      5.25 o 
  -3   6   5      131.99      137.47      2.13 o 
  -2   6   5       17.96       21.41      0.95 o 
  -1   6   5      588.81      563.99      3.95 o 
   0   6   5        6.42       10.79      0.73 o 
   1   6   5      152.05      147.22      2.79 o 
   2   6   5       17.73       16.69      1.28 o 
   3   6   5        9.72        8.45      1.31 o 
   4   6   5       40.81       50.35      2.22 o 
   5   6   5       10.41        6.81      1.31 o 
   6   6   5        4.87        3.48      1.29 o 
   7   6   5       17.87       25.76      3.28 o 
   8   6   5        6.77        5.11      1.67 o 
 -10   7   5        0.64       -0.12      1.77 o 
  -9   7   5        0.97       -0.42      1.30 o 
  -8   7   5        1.70        2.47      1.32 o 
  -7   7   5        5.18        6.03      1.35 o 
  -6   7   5       18.52       15.74      1.30 o 
  -5   7   5      111.34      111.17      2.39 o 
  -4   7   5       31.08       28.85      1.27 o 
  -3   7   5      197.74      184.17      2.67 o 
  -2   7   5      142.77      133.33      2.05 o 
  -1   7   5      652.39      674.53      5.22 o 
   0   7   5       99.32      102.58      2.36 o 
   1   7   5      523.38      509.63      6.36 o 
   2   7   5       68.10       62.58      2.11 o 
   3   7   5       14.14       14.13      1.31 o 
   4   7   5       29.99       26.20      1.83 o 
   5   7   5       61.76       63.54      2.97 o 
   6   7   5       28.88       27.40      2.18 o 
   7   7   5        0.95        3.78      1.50 o 
  -9   8   5        7.91        6.80      1.74 o 
  -8   8   5        7.45        5.99      2.05 o 
  -7   8   5       16.34       13.94      2.60 o 
  -6   8   5        0.03       -1.09      1.09 o 
  -5   8   5        3.59        3.99      1.03 o 
  -4   8   5       35.86       33.47      2.31 o 
  -3   8   5      674.57      675.93      5.96 o 
  -2   8   5      178.49      179.92      2.52 o 
  -1   8   5        0.03       -0.51      0.51 o 
   0   8   5       47.36       48.26      1.80 o 
   1   8   5        0.91        0.62      0.79 o 
   2   8   5      180.22      166.49      3.49 o 
   3   8   5        0.22        1.07      1.00 o 
   4   8   5       20.75       21.19      1.77 o 
   5   8   5       33.15       37.00      2.35 o 
   6   8   5        2.54        6.49      1.54 o 
   7   8   5       13.58       11.94      1.99 o 
  -9   9   5        1.45        0.31      1.51 o 
  -8   9   5        2.78        6.75      1.67 o 
  -7   9   5       16.80       19.50      1.86 o 
  -6   9   5        6.18        7.99      1.33 o 
  -5   9   5       74.76       73.33      2.54 o 
  -4   9   5        0.41        0.75      1.68 o 
  -3   9   5       77.65       78.61      2.44 o 
  -2   9   5       27.20       24.16      1.36 o 
  -1   9   5      103.58       96.39      1.97 o 
   0   9   5      263.06      269.52      3.76 o 
   1   9   5      126.76      120.88      3.88 o 
   2   9   5      166.62      174.65      6.80 o 
   3   9   5        0.04        0.98      0.98 o 
   4   9   5       24.10       26.47      1.98 o 
   5   9   5       55.20       68.30      2.85 o 
   6   9   5        1.67        1.00      1.38 o 
   7   9   5       18.78       19.09      2.17 o 
  -8  10   5        0.51       -1.37      1.37 o 
  -7  10   5       12.00       15.85      1.87 o 
  -6  10   5        0.12       -1.24      1.24 o 
  -5  10   5        0.05        1.22      1.36 o 
  -4  10   5        4.13        4.46      1.14 o 
  -3  10   5        0.65        2.30      0.98 o 
  -2  10   5        4.26        3.46      0.89 o 
  -1  10   5       46.08       44.51      1.74 o 
   0  10   5       78.78       74.98      2.29 o 
   1  10   5        1.70        3.05      1.03 o 
   2  10   5       21.66       21.15      1.69 o 
   3  10   5        2.98        2.11      1.05 o 
   4  10   5       10.21       12.86      1.70 o 
   5  10   5        0.05        1.12      1.26 o 
   6  10   5       10.87        8.89      1.80 o 
  -8  11   5        1.29       -1.57      1.57 o 
  -7  11   5        5.33        8.73      2.11 o 
  -6  11   5        0.02       -1.36      1.36 o 
  -5  11   5        5.03        6.87      2.36 o 
  -4  11   5        3.70        3.15      1.24 o 
  -3  11   5       34.01       31.49      2.04 o 
  -2  11   5       14.36       14.52      1.35 o 
  -1  11   5       14.70       13.67      1.29 o 
   0  11   5       42.77       41.20      2.23 o 
   1  11   5        0.37        0.94      1.04 o 
   2  11   5        0.04       -0.72      1.00 o 
   3  11   5       34.58       37.65      2.35 o 
   4  11   5        2.79        2.00      1.25 o 
   5  11   5        0.94        0.55      1.60 o 
  -7  12   5        1.84        0.98      1.87 o 
  -6  12   5        4.03        5.54      1.96 o 
  -5  12   5        0.18        1.24      1.23 o 
  -4  12   5        0.31        1.99      1.27 o 
  -3  12   5        3.91        3.87      1.33 o 
  -2  12   5        9.72        7.35      1.41 o 
  -1  12   5       34.02       33.83      1.90 o 
   0  12   5       13.94       14.13      1.65 o 
   1  12   5        5.66        4.49      1.32 o 
   2  12   5       10.70       10.46      1.99 o 
   3  12   5       20.57       18.64      3.74 o 
   4  12   5        0.60        1.20      1.81 o 
   5  12   5        1.71       -1.04      1.44 o 
  -6  13   5        3.64        3.17      1.66 o 
  -5  13   5        0.10        0.97      1.44 o 
  -4  13   5       10.62        9.83      1.68 o 
  -3  13   5        0.12       -1.23      1.23 o 
  -2  13   5        3.15        2.73      1.30 o 
  -1  13   5       51.29       53.78      4.17 o 
   0  13   5        0.25        0.25      1.74 o 
   1  13   5        0.10        2.03      1.29 o 
   2  13   5        6.07        6.46      1.70 o 
   3  13   5        6.09        8.90      2.16 o 
   4  13   5        3.86        1.03      1.92 o 
  -5  14   5        0.35       -0.13      1.36 o 
  -4  14   5        4.42        6.50      2.88 o 
  -3  14   5        4.85        4.92      2.38 o 
  -2  14   5        5.64        4.57      1.60 o 
  -1  14   5        9.79        9.89      1.72 o 
   0  14   5        2.34        1.15      1.35 o 
   1  14   5        0.02        1.31      1.51 o 
   2  14   5        5.30        4.70      2.75 o 
   3  14   5        0.66        3.03      3.41 o 
  -3  15   5        1.85        2.96      1.56 o 
  -2  15   5        1.56        2.07      2.00 o 
  -1  15   5        6.47       10.15      4.06 o 
   0  15   5        2.70        0.41      1.52 o 
 -11   0   6       14.28       11.83      2.31 o 
 -10   0   6        6.99        4.03      1.73 o 
  -9   0   6       15.90       22.36      2.28 o 
  -8   0   6       67.62       53.51      2.72 o 
  -7   0   6      756.57      762.24     10.82 o 
  -6   0   6        6.77        6.08      1.37 o 
  -5   0   6       45.60       64.89      2.62 o 
  -4   0   6       92.35       68.33      2.26 o 
  -3   0   6       65.84       50.49      1.47 o 
  -2   0   6     2316.27     2215.69     34.63 o 
  -1   0   6       74.78      116.82      2.41 o 
   0   0   6     1500.67     1461.34     16.33 o 
   1   0   6     4962.65     5126.33     78.00 o 
   2   0   6       89.94       86.16      2.36 o 
   3   0   6      536.55      516.00      7.61 o 
   4   0   6       10.90       10.60      1.42 o 
   5   0   6       88.46       86.81      4.69 o 
   6   0   6      154.47      169.42      4.85 o 
   7   0   6        1.11       -2.32      3.17 o 
   8   0   6        5.11        8.26      2.15 o 
 -11   1   6        3.97        7.04      1.46 o 
 -10   1   6        0.03       -0.08      1.06 o 
  -9   1   6       29.86       30.18      1.97 o 
  -8   1   6       14.40       15.36      1.29 o 
  -7   1   6      334.62      345.57      4.76 o 
  -6   1   6       46.65       49.60      1.74 o 
  -5   1   6      227.78      226.69      2.88 o 
  -4   1   6       24.84       19.80      1.01 o 
  -3   1   6      924.12      921.68      7.39 o 
  -2   1   6     1650.09     1623.56     12.43 o 
  -1   1   6       29.44       24.52      0.83 o 
   0   1   6      114.97      103.03      1.44 o 
   1   1   6      115.04      164.84      4.13 o 
   2   1   6        4.35        6.70      0.65 o 
   3   1   6        0.68        1.48      0.67 o 
   4   1   6        1.90        5.67      0.87 o 
   5   1   6        0.25        1.27      0.83 o 
   6   1   6       35.75       29.82      1.78 o 
   7   1   6        9.19       13.65      1.73 o 
   8   1   6        0.16       -1.14      1.14 o 
 -11   2   6        5.19        7.96      1.53 o 
 -10   2   6        1.70        0.57      1.07 o 
  -9   2   6        2.33        2.60      1.10 o 
  -8   2   6       10.38       13.36      1.26 o 
  -7   2   6       61.86       51.88      1.86 o 
  -6   2   6       61.86       62.07      1.72 o 
  -5   2   6       43.88       46.73      1.11 o 
  -4   2   6      140.75      177.15      1.88 o 
  -3   2   6      439.72      420.48      3.46 o 
  -2   2   6     1130.82     1169.95      9.26 o 
  -1   2   6       32.71       36.66      0.83 o 
   0   2   6       46.50       50.00      1.31 o 
   1   2   6        7.81        4.92      0.51 o 
   2   2   6      942.82      982.58     17.82 o 
   3   2   6       92.24       94.21      1.98 o 
   4   2   6        9.69        8.78      0.99 o 
   5   2   6       63.27       62.59      2.03 o 
   6   2   6        0.00        1.66      0.98 o 
   7   2   6       30.57       31.02      1.94 o 
   8   2   6        0.00        0.24      1.71 o 
 -11   3   6        0.81        1.38      1.34 o 
 -10   3   6       19.43       22.24      1.76 o 
  -9   3   6       13.40       12.82      1.40 o 
  -8   3   6       22.93       22.84      1.51 o 
  -7   3   6      138.41      143.92      2.80 o 
  -6   3   6        0.62        1.13      0.78 o 
  -5   3   6      824.33      837.47      6.55 o 
  -4   3   6      693.95      724.25      6.69 o 
  -3   3   6      118.09      102.08      1.54 o 
  -2   3   6     3053.97     3130.26     22.02 o 
  -1   3   6      126.57      125.98      1.81 o 
   0   3   6      287.55      246.76      3.13 o 
   1   3   6      749.59      787.25      7.92 o 
   2   3   6      300.55      313.74      5.30 o 
   3   3   6       12.82       13.50      1.60 o 
   4   3   6      102.04      109.39      2.34 o 
   5   3   6        2.34        1.26      0.83 o 
   6   3   6        0.34        1.29      0.95 o 
   7   3   6        0.10       -1.14      1.14 o 
   8   3   6        4.37        1.55      1.78 o 
 -11   4   6        0.15       -1.37      1.37 o 
 -10   4   6        0.88        0.56      0.87 o 
  -9   4   6        3.39        4.21      0.83 o 
  -8   4   6        0.10       -0.51      0.61 o 
  -7   4   6      180.85      185.93      2.44 o 
  -6   4   6      294.88      287.68      3.85 o 
  -5   4   6        5.85        6.40      0.76 o 
  -4   4   6       46.30       43.19      1.82 o 
  -3   4   6      108.55      112.52      1.72 o 
  -2   4   6      150.85      190.40      1.68 o 
  -1   4   6       34.48       42.26      0.81 o 
   0   4   6      317.74      363.31      6.75 o 
   1   4   6      366.64      374.72      3.88 o 
   2   4   6      219.19      222.82      4.46 o 
   3   4   6       54.67       51.98      1.90 o 
   4   4   6       30.63       33.77      2.38 o 
   5   4   6        3.88        1.74      1.18 o 
   6   4   6       18.60       18.47      1.77 o 
   7   4   6        0.38       -0.46      1.47 o 
   8   4   6        0.17        0.89      1.47 o 
 -10   5   6        5.04        2.90      1.27 o 
  -9   5   6        0.05       -0.84      0.99 o 
  -8   5   6       34.16       33.58      1.77 o 
  -7   5   6       70.91       72.84      2.16 o 
  -6   5   6     1508.79     1485.54     12.98 o 
  -5   5   6       52.92       48.89      2.06 o 
  -4   5   6        3.77        3.53      0.59 o 
  -3   5   6      111.96      122.98      1.91 o 
  -2   5   6      124.19      152.44      1.67 o 
  -1   5   6      155.82      139.99      1.70 o 
   0   5   6       62.70       81.86      1.30 o 
   1   5   6       68.10       67.25      1.97 o 
   2   5   6      301.27      285.37      3.15 o 
   3   5   6        2.11        2.88      1.48 o 
   4   5   6       81.39       77.45      2.52 o 
   5   5   6        4.53        3.56      1.15 o 
   6   5   6        2.85        3.13      1.46 o 
   7   5   6        4.95        4.52      1.55 o 
   8   5   6        1.65        2.57      1.79 o 
 -10   6   6        0.47        0.08      1.40 o 
  -9   6   6        5.82        2.74      1.14 o 
  -8   6   6       11.32        9.02      1.24 o 
  -7   6   6       16.61       16.98      1.34 o 
  -6   6   6        7.66        7.32      1.00 o 
  -5   6   6      125.60      124.21      2.42 o 
  -4   6   6      105.48      101.42      1.98 o 
  -3   6   6       47.35       50.49      1.67 o 
  -2   6   6      236.62      223.34      2.05 o 
  -1   6   6      105.96      115.84      1.33 o 
   0   6   6      155.86      160.10      2.83 o 
   1   6   6       57.69       45.76      1.91 o 
   2   6   6      468.32      469.80      6.19 o 
   3   6   6        6.60        3.95      0.97 o 
   4   6   6       57.79       62.23      2.40 o 
   5   6   6       76.88       81.89      2.91 o 
   6   6   6        2.52        2.19      1.46 o 
   7   6   6        1.80        1.45      1.53 o 
 -10   7   6        0.00       -1.48      1.54 o 
  -9   7   6        2.65        3.22      1.45 o 
  -8   7   6        4.62        2.29      1.48 o 
  -7   7   6        0.32        0.28      0.89 o 
  -6   7   6       41.18       36.28      1.77 o 
  -5   7   6       71.32       68.80      2.09 o 
  -4   7   6      116.13      113.76      2.20 o 
  -3   7   6     1052.35     1035.87      9.62 o 
  -2   7   6      196.89      200.71      2.00 o 
  -1   7   6       40.02       39.68      1.13 o 
   0   7   6        1.75        0.22      0.64 o 
   1   7   6       87.50       81.24      2.29 o 
   2   7   6        7.50        6.99      1.03 o 
   3   7   6        5.82        6.33      1.12 o 
   4   7   6       15.44       15.44      1.99 o 
   5   7   6        3.06        4.13      1.32 o 
   6   7   6        2.11        3.28      2.41 o 
   7   7   6        0.58        0.15      1.35 o 
  -9   8   6        1.04        1.41      1.52 o 
  -8   8   6       30.42       28.83      2.19 o 
  -7   8   6       22.55       19.56      1.79 o 
  -6   8   6       20.75       21.69      1.66 o 
  -5   8   6        7.38        6.57      0.89 o 
  -4   8   6       50.79       50.30      1.61 o 
  -3   8   6       28.27       27.14      1.34 o 
  -2   8   6        0.12       -0.51      0.51 o 
  -1   8   6       52.66       54.92      2.03 o 
   0   8   6       36.22       34.02      1.64 o 
   1   8   6        6.24        5.63      1.01 o 
   2   8   6        1.61       -0.52      0.82 o 
   3   8   6       48.38       45.24      2.36 o 
   4   8   6        0.48       -1.48      1.48 o 
   5   8   6        2.11        3.19      1.46 o 
   6   8   6        9.08       10.97      1.73 o 
   7   8   6        0.93        0.06      1.55 o 
  -9   9   6        3.70       -0.70      1.86 o 
  -8   9   6       22.59       23.06      2.63 o 
  -7   9   6        2.01        2.01      1.23 o 
  -6   9   6        8.68        8.31      1.36 o 
  -5   9   6      114.71      117.51      8.63 o 
  -4   9   6       30.51       32.06      2.49 o 
  -3   9   6       32.94       32.75      1.44 o 
  -2   9   6        4.56        2.96      0.69 o 
  -1   9   6      387.50      376.72      4.15 o 
   0   9   6        3.48        5.15      0.87 o 
   1   9   6        0.14        0.18      0.81 o 
   2   9   6        7.73        6.34      1.15 o 
   3   9   6        6.65        6.54      1.27 o 
   4   9   6        0.02       -0.37      1.09 o 
   5   9   6        5.24        5.38      1.41 o 
   6   9   6        0.50        1.13      1.37 o 
  -8  10   6        3.54        7.67      2.59 o 
  -7  10   6       23.40       27.78      2.73 o 
  -6  10   6        0.28        0.25      1.41 o 
  -5  10   6       18.14       17.64      2.05 o 
  -4  10   6       26.89       27.83      1.86 o 
  -3  10   6       14.22       14.56      1.75 o 
  -2  10   6       42.19       43.40      2.30 o 
  -1  10   6       19.55       23.36      1.22 o 
   0  10   6      110.09      110.67      2.47 o 
   1  10   6        2.29        0.81      0.93 o 
   2  10   6      114.20      108.75      3.56 o 
   3  10   6       31.57       29.47      2.71 o 
   4  10   6        2.24        2.02      1.29 o 
   5  10   6       17.09       15.42      2.41 o 
   6  10   6        5.18        4.12      1.61 o 
  -8  11   6        0.37        0.15      2.08 o 
  -7  11   6        3.65        2.57      2.13 o 
  -6  11   6       38.29       40.25      3.03 o 
  -5  11   6       48.54       50.80      2.61 o 
  -4  11   6       12.42       12.94      1.60 o 
  -3  11   6       25.71       29.02      2.00 o 
  -2  11   6        2.16        1.69      0.94 o 
  -1  11   6        1.94        3.04      0.99 o 
   0  11   6       29.21       37.49      2.15 o 
   1  11   6        5.15        3.65      1.34 o 
   2  11   6       16.61       16.49      2.48 o 
   3  11   6        2.13        4.57      1.90 o 
   4  11   6        3.46        2.75      1.40 o 
   5  11   6        3.45        2.28      1.51 o 
  -7  12   6        0.56       -1.80      1.80 o 
  -6  12   6        0.02       -0.32      1.33 o 
  -5  12   6        1.25        1.28      1.31 o 
  -4  12   6       25.13       30.13      2.19 o 
  -3  12   6       10.70        8.64      1.46 o 
  -2  12   6       13.38       14.28      1.41 o 
  -1  12   6       16.11       19.18      1.74 o 
   0  12   6       42.67       45.56      3.78 o 
   1  12   6       21.30       20.62      1.87 o 
   2  12   6        2.02        6.50      1.83 o 
   3  12   6       12.67       15.45      2.37 o 
   4  12   6       12.71       10.02      2.22 o 
  -6  13   6        9.50       10.07      2.06 o 
  -5  13   6        0.58        1.22      1.35 o 
  -4  13   6       26.20       30.93      2.34 o 
  -3  13   6        5.01        5.64      1.53 o 
  -2  13   6        2.49        4.00      1.38 o 
  -1  13   6       10.72       15.05      2.21 o 
   0  13   6        5.18        5.04      1.43 o 
   1  13   6       13.45       15.76      1.87 o 
   2  13   6        3.45        1.51      1.42 o 
   3  13   6        2.98        6.70      3.05 o 
  -5  14   6        1.14        1.33      1.65 o 
  -4  14   6        0.01        1.71      1.47 o 
  -3  14   6        0.44        2.32      1.43 o 
  -2  14   6        5.38        7.45      1.64 o 
  -1  14   6        0.09        2.01      1.39 o 
   0  14   6        5.49        8.28      2.38 o 
   1  14   6       17.56       15.55      2.02 o 
   2  14   6        4.68        7.00      1.76 o 
  -2  15   6       10.97       12.61      3.52 o 
  -1  15   6        1.43        0.64      1.90 o 
   0  15   6        1.50        1.33      1.53 o 
 -11   1   7        0.02       -0.95      1.19 o 
 -10   1   7        9.11        8.50      1.33 o 
  -9   1   7       17.31       20.48      1.58 o 
  -8   1   7       45.17       40.24      1.73 o 
  -7   1   7        0.31        0.67      0.74 o 
  -6   1   7        2.33        2.09      0.69 o 
  -5   1   7       36.58       32.90      1.23 o 
  -4   1   7      416.76      482.77      3.87 o 
  -3   1   7       72.16       71.23      1.31 o 
  -2   1   7       68.23       68.95      1.83 o 
  -1   1   7      233.54      232.13      2.38 o 
   0   1   7      199.41      220.97      2.89 o 
   1   1   7       12.37       21.83      0.89 o 
   2   1   7        2.20        1.80      0.69 o 
   3   1   7        0.90       -0.29      0.64 o 
   4   1   7        7.17        8.54      0.99 o 
   5   1   7      109.42      107.28      2.58 o 
   6   1   7       59.27       60.69      2.25 o 
   7   1   7        3.83        3.95      1.24 o 
   8   1   7        1.03        0.88      1.37 o 
 -11   2   7        0.05       -1.34      1.34 o 
 -10   2   7        0.51       -0.55      1.07 o 
  -9   2   7        7.38        6.85      1.19 o 
  -8   2   7       13.74       11.65      1.17 o 
  -7   2   7        1.87       -0.03      0.72 o 
  -6   2   7      149.29      156.71      2.16 o 
  -5   2   7       80.94       83.13      1.35 o 
  -4   2   7     1357.57     1415.35     11.49 o 
  -3   2   7      972.02     1066.95      7.73 o 
  -2   2   7     1170.16     1183.41      9.71 o 
  -1   2   7        3.62        1.45      0.53 o 
   0   2   7      834.82      937.16      9.13 o 
   1   2   7      643.06      665.84      7.38 o 
   2   2   7      118.42      121.07      2.12 o 
   3   2   7        5.99        4.22      0.76 o 
   4   2   7        1.17        1.25      1.08 o 
   5   2   7       48.40       37.85      1.79 o 
   6   2   7        1.64        5.22      1.71 o 
   7   2   7       19.83       18.59      1.69 o 
   8   2   7        0.62        0.73      1.47 o 
 -11   3   7        7.42        9.00      1.28 o 
 -10   3   7        1.61        0.40      0.85 o 
  -9   3   7       10.57        6.63      1.06 o 
  -8   3   7       15.76       19.12      1.09 o 
  -7   3   7      102.29      100.91      1.85 o 
  -6   3   7      109.78      108.29      1.67 o 
  -5   3   7      147.90      150.43      3.05 o 
  -4   3   7      274.91      258.54      2.96 o 
  -3   3   7      407.43      371.12      3.23 o 
  -2   3   7       73.35       83.54      1.02 o 
  -1   3   7      373.32      390.79      4.27 o 
   0   3   7      614.03      633.78      7.98 o 
   1   3   7       68.04       75.08      1.70 o 
   2   3   7      342.56      333.79      6.14 o 
   3   3   7        1.17        1.22      0.66 o 
   4   3   7      211.29      209.80      3.34 o 
   5   3   7        3.51        4.19      0.96 o 
   6   3   7        0.24        0.15      1.16 o 
   7   3   7        2.60        2.75      1.39 o 
   8   3   7        0.31       -1.24      1.33 o 
 -11   4   7        1.91        2.39      1.53 o 
 -10   4   7        0.06        0.03      1.12 o 
  -9   4   7        4.13        8.30      1.22 o 
  -8   4   7       44.84       49.16      2.02 o 
  -7   4   7      110.37      114.17      3.65 o 
  -6   4   7      964.47      953.73     10.13 o 
  -5   4   7        8.10        6.54      0.73 o 
  -4   4   7      380.48      394.59      4.11 o 
  -3   4   7      142.00      120.40      1.59 o 
  -2   4   7      205.43      176.04      1.62 o 
  -1   4   7      800.42      806.44      6.93 o 
   0   4   7     1113.60     1119.32     10.67 o 
   1   4   7       21.92       31.44      1.08 o 
   2   4   7      663.10      610.27      6.89 o 
   3   4   7       90.67       84.37      2.02 o 
   4   4   7       33.28       26.26      2.71 o 
   5   4   7        1.67        1.54      1.10 o 
   6   4   7        0.50        1.25      1.23 o 
   7   4   7        0.15        0.08      1.84 o 
   8   4   7        0.07       -0.04      1.85 o 
 -11   5   7        0.00        0.80      1.94 o 
 -10   5   7        0.03       -0.12      1.26 o 
  -9   5   7        0.66        1.53      1.00 o 
  -8   5   7        9.02        3.80      1.00 o 
  -7   5   7       18.63       18.96      1.41 o 
  -6   5   7       97.92       93.37      2.26 o 
  -5   5   7      150.26      140.91      2.43 o 
  -4   5   7        0.03        0.74      0.52 o 
  -3   5   7      384.40      388.87      3.28 o 
  -2   5   7       10.27       11.62      0.56 o 
  -1   5   7      205.55      188.72      2.35 o 
   0   5   7      123.21      116.74      1.75 o 
   1   5   7       20.13       20.02      1.53 o 
   2   5   7      390.24      388.75      5.45 o 
   3   5   7        3.09        3.95      1.03 o 
   4   5   7       48.10       45.53      2.16 o 
   5   5   7       18.48       15.77      1.67 o 
   6   5   7        1.14       -0.11      1.18 o 
   7   5   7        4.04        1.77      1.46 o 
 -10   6   7        7.10        8.62      2.08 o 
  -9   6   7        3.32        3.33      1.33 o 
  -8   6   7       54.44       59.38      2.47 o 
  -7   6   7       18.17       16.55      1.28 o 
  -6   6   7       67.68       68.79      2.81 o 
  -5   6   7      862.36      858.90      8.67 o 
  -4   6   7      425.95      414.97      4.52 o 
  -3   6   7      541.93      561.61      4.45 o 
  -2   6   7      440.91      436.56      3.33 o 
  -1   6   7      493.60      478.60      4.15 o 
   0   6   7      124.71      108.92      3.07 o 
   1   6   7      684.33      662.85      7.74 o 
   2   6   7       88.74       83.56      2.62 o 
   3   6   7       95.26      104.59      5.33 o 
   4   6   7      183.79      188.51      4.08 o 
   5   6   7       52.02       42.73      3.98 o 
   6   6   7        3.80        4.65      1.45 o 
   7   6   7        0.61        0.09      1.36 o 
 -10   7   7        2.86        6.81      1.97 o 
  -9   7   7        3.63        5.48      1.80 o 
  -8   7   7        0.04       -0.77      1.19 o 
  -7   7   7      103.60      106.42      2.61 o 
  -6   7   7        0.06       -0.68      0.68 o 
  -5   7   7       27.11       23.61      1.28 o 
  -4   7   7      106.02      105.66      2.13 o 
  -3   7   7      441.11      406.74      3.62 o 
  -2   7   7      263.61      274.03      2.78 o 
  -1   7   7        2.02        1.20      0.56 o 
   0   7   7      562.81      550.73      6.74 o 
   1   7   7       30.08       25.68      1.57 o 
   2   7   7       15.78       15.46      1.37 o 
   3   7   7        0.09       -0.40      1.01 o 
   4   7   7        0.01       -1.57      1.57 o 
   5   7   7       24.49       18.13      1.81 o 
   6   7   7        0.92       -0.03      1.30 o 
   7   7   7        0.04       -0.91      1.31 o 
 -10   8   7        1.37       -0.40      1.69 o 
  -9   8   7        5.87        4.82      1.79 o 
  -8   8   7       24.36       28.05      2.60 o 
  -7   8   7       27.95       26.59      1.94 o 
  -6   8   7       20.32       18.44      1.30 o 
  -5   8   7        4.83        6.28      0.89 o 
  -4   8   7       13.81       14.14      0.93 o 
  -3   8   7      922.43      858.07      8.22 o 
  -2   8   7       54.49       58.51      1.54 o 
  -1   8   7      294.98      281.86      3.25 o 
   0   8   7      182.28      171.60      3.33 o 
   1   8   7       60.34       59.45      2.13 o 
   2   8   7       12.13       14.61      1.39 o 
   3   8   7        7.94       10.84      1.42 o 
   4   8   7        0.21        0.93      1.06 o 
   5   8   7       28.08       33.91      2.39 o 
   6   8   7        1.57       -0.66      1.83 o 
  -9   9   7        4.27        2.80      1.76 o 
  -8   9   7       13.88       15.14      2.24 o 
  -7   9   7        6.16        7.18      1.72 o 
  -6   9   7       18.03       18.50      1.69 o 
  -5   9   7        1.91        0.37      1.61 o 
  -4   9   7       14.28       13.39      1.09 o 
  -3   9   7        3.68        3.17      0.77 o 
  -2   9   7       28.88       26.16      1.25 o 
  -1   9   7       49.94       49.72      1.67 o 
   0   9   7       17.22       15.83      1.41 o 
   1   9   7        5.60        4.85      1.17 o 
   2   9   7        0.43        0.17      0.95 o 
   3   9   7        3.75        1.03      1.03 o 
   4   9   7        0.88       -1.14      1.14 o 
   5   9   7        9.66       13.32      3.62 o 
   6   9   7        0.49        2.42      2.43 o 
  -9  10   7        8.43        7.98      2.68 o 
  -8  10   7        0.70        0.01      1.93 o 
  -7  10   7        5.97       12.63      2.73 o 
  -6  10   7        1.07        1.55      2.51 o 
  -5  10   7       84.36       85.67      4.32 o 
  -4  10   7       12.94       13.04      1.45 o 
  -3  10   7        4.42        4.40      1.10 o 
  -2  10   7       37.46       40.85      1.51 o 
  -1  10   7        4.39        3.27      1.02 o 
   0  10   7       43.30       42.06      1.72 o 
   1  10   7       15.34       15.67      1.50 o 
   2  10   7        0.41        1.40      1.02 o 
   3  10   7        4.81        8.04      2.17 o 
   4  10   7        0.48        0.28      1.43 o 
   5  10   7        0.17        0.69      2.99 o 
  -8  11   7        0.10       -0.24      2.09 o 
  -7  11   7        1.47        0.38      2.01 o 
  -6  11   7       12.96       16.38      3.20 o 
  -5  11   7        6.08        4.08      1.34 o 
  -4  11   7        0.28       -0.05      1.01 o 
  -3  11   7        2.21        4.51      1.39 o 
  -2  11   7        2.80        3.18      0.98 o 
  -1  11   7        0.09       -0.23      0.99 o 
   0  11   7       10.47       12.07      1.22 o 
   1  11   7        2.30        2.51      1.11 o 
   2  11   7        6.79        8.78      1.51 o 
   3  11   7        7.96       12.63      1.72 o 
   4  11   7        0.01       -1.26      1.26 o 
   5  11   7       11.35       13.26      1.99 o 
  -7  12   7        4.09        6.50      2.56 o 
  -6  12   7        0.02        0.26      1.42 o 
  -5  12   7        1.58        2.57      1.72 o 
  -4  12   7        1.11        2.93      1.33 o 
  -3  12   7        8.96        6.68      1.38 o 
  -2  12   7       51.47       55.40      4.20 o 
  -1  12   7       10.24       10.53      1.54 o 
   0  12   7        0.00        1.79      1.17 o 
   1  12   7        4.39        3.85      1.43 o 
   2  12   7        0.89       -0.06      2.23 o 
   3  12   7        1.56        3.23      1.59 o 
   4  12   7        0.17        0.71      1.39 o 
  -6  13   7        3.08        6.15      2.02 o 
  -5  13   7        4.83        4.11      1.82 o 
  -4  13   7        5.31        8.30      2.08 o 
  -3  13   7        0.04       -0.63      1.30 o 
  -2  13   7        0.91       -0.81      1.50 o 
  -1  13   7        0.02        1.03      1.29 o 
   0  13   7       27.74       26.17      2.17 o 
   1  13   7        7.74        6.85      1.64 o 
   2  13   7        0.84        0.39      1.40 o 
   3  13   7        2.04        2.91      2.00 o 
  -5  14   7        0.55        1.97      1.75 o 
  -4  14   7        1.23        2.00      1.80 o 
  -3  14   7       12.56       16.52      2.79 o 
  -2  14   7        2.51        2.96      1.77 o 
  -1  14   7        1.27        1.95      1.42 o 
   0  14   7       20.62       26.16      3.23 o 
   1  14   7        6.52        8.56      1.68 o 
 -11   0   8        2.73        0.02      2.56 o 
 -10   0   8        1.42        0.16      1.46 o 
  -9   0   8       80.82       62.46      3.12 o 
  -8   0   8        0.11       -0.52      1.05 o 
  -7   0   8       10.74       13.24      1.48 o 
  -6   0   8       80.46       69.40      2.92 o 
  -5   0   8        2.93        4.00      0.84 o 
  -4   0   8      169.65      141.73      2.04 o 
  -3   0   8      103.69       93.90      3.31 o 
  -2   0   8        7.33        7.40      1.19 o 
  -1   0   8       34.98       35.55      2.17 o 
   0   0   8      266.60      296.36      6.73 o 
   1   0   8      739.98      827.87     10.49 o 
   2   0   8        1.40        2.06      1.39 o 
   3   0   8      130.42      128.48      3.42 o 
   4   0   8      217.06      215.65      9.96 o 
   5   0   8       32.01       33.67      2.47 o 
   6   0   8        4.68        2.20      1.57 o 
   7   0   8        4.32        3.53      3.19 o 
 -11   1   8        4.08        4.09      2.03 o 
 -10   1   8        0.59       -0.15      1.00 o 
  -9   1   8      142.76      163.74      4.83 o 
  -8   1   8        0.96        1.06      0.83 o 
  -7   1   8      265.82      271.53      3.19 o 
  -6   1   8       77.51       74.48      1.55 o 
  -5   1   8       90.50       86.74      1.32 o 
  -4   1   8     3322.40     3296.32     24.94 o 
  -3   1   8      123.65      130.20      1.78 o 
  -2   1   8     1376.94     1302.49     12.16 o 
  -1   1   8      673.44      670.97      5.79 o 
   0   1   8      685.54      670.51     11.37 o 
   1   1   8      530.49      486.38      4.87 o 
   2   1   8        1.80        2.14      0.63 o 
   3   1   8      254.43      255.17      3.58 o 
   4   1   8       17.22       12.93      1.14 o 
   5   1   8       52.67       62.95      2.22 o 
   6   1   8        6.51        4.99      1.17 o 
   7   1   8        0.65        2.12      1.26 o 
 -11   2   8        0.19       -0.33      1.47 o 
 -10   2   8        0.03        2.28      0.98 o 
  -9   2   8        3.39        7.76      0.97 o 
  -8   2   8       10.33       13.42      0.97 o 
  -7   2   8        3.87        3.47      0.67 o 
  -6   2   8      155.17      161.51      2.11 o 
  -5   2   8      125.26      134.20      2.06 o 
  -4   2   8      232.25      197.78      3.15 o 
  -3   2   8       32.87       27.51      0.77 o 
  -2   2   8      198.36      200.18      3.22 o 
  -1   2   8     5532.83     5826.74     61.86 o 
   0   2   8        6.67        7.76      0.73 o 
   1   2   8       17.54       16.05      0.86 o 
   2   2   8       15.72       17.89      1.04 o 
   3   2   8       24.92       22.84      1.26 o 
   4   2   8       32.70       31.77      1.56 o 
   5   2   8        0.85       -0.13      0.87 o 
   6   2   8       26.08       26.59      1.79 o 
   7   2   8        5.84        3.14      1.47 o 
 -11   3   8        0.43       -0.42      1.42 o 
 -10   3   8        8.83       11.73      1.18 o 
  -9   3   8        0.51       -0.67      0.67 o 
  -8   3   8       57.46       63.25      1.57 o 
  -7   3   8        2.30        1.49      0.56 o 
  -6   3   8       19.76       16.57      1.03 o 
  -5   3   8      319.28      338.72      3.78 o 
  -4   3   8      138.15      117.58      1.60 o 
  -3   3   8      395.50      366.24      3.21 o 
  -2   3   8     1073.93     1101.14      7.95 o 
  -1   3   8        6.77       13.51      0.65 o 
   0   3   8     2087.98     2045.63     22.90 o 
   1   3   8       47.50       45.90      1.47 o 
   2   3   8        4.91        5.99      1.15 o 
   3   3   8       24.77       25.07      1.31 o 
   4   3   8       44.01       50.01      1.84 o 
   5   3   8       11.39       13.70      1.31 o 
   6   3   8        8.61       14.17      1.75 o 
   7   3   8        1.11        0.71      1.37 o 
 -11   4   8        0.57        0.11      1.40 o 
 -10   4   8        2.47        0.22      1.42 o 
  -9   4   8       13.02       14.67      1.64 o 
  -8   4   8        6.02        5.61      1.00 o 
  -7   4   8       29.63       35.40      1.60 o 
  -6   4   8        3.52        3.60      0.84 o 
  -5   4   8      954.45      919.67      8.27 o 
  -4   4   8       23.79       25.95      0.90 o 
  -3   4   8      293.33      298.18      2.63 o 
  -2   4   8      160.73      158.18      1.53 o 
  -1   4   8        2.49        3.43      0.57 o 
   0   4   8     1010.73     1063.67      9.08 o 
   1   4   8        7.78       11.72      3.43 o 
   2   4   8       69.14       69.77      2.00 o 
   3   4   8       23.33       22.94      1.27 o 
   4   4   8        1.38        0.70      0.94 o 
   5   4   8        0.32        0.13      1.62 o 
   6   4   8        0.06       -0.80      1.45 o 
   7   4   8        0.17        0.19      1.36 o 
 -11   5   8        1.07       -0.34      1.61 o 
 -10   5   8        3.73        0.18      1.34 o 
  -9   5   8        1.19        2.06      1.18 o 
  -8   5   8       24.43       17.00      1.38 o 
  -7   5   8        2.34        1.99      0.89 o 
  -6   5   8       46.58       47.81      1.74 o 
  -5   5   8       97.12       95.24      1.98 o 
  -4   5   8        3.95        4.42      0.58 o 
  -3   5   8        3.19        1.70      0.41 o 
  -2   5   8       10.21        7.64      0.51 o 
  -1   5   8        3.02        2.47      0.48 o 
   0   5   8        2.14        2.03      0.50 o 
   1   5   8      197.33      198.33      3.47 o 
   2   5   8      855.33      858.30      9.74 o 
   3   5   8      283.04      282.85      4.78 o 
   4   5   8       79.02       77.74      4.55 o 
   5   5   8        0.03       -0.23      1.20 o 
   6   5   8        0.00       -0.44      1.22 o 
   7   5   8        0.20       -1.26      1.26 o 
 -10   6   8        0.41        0.15      1.71 o 
  -9   6   8       14.09       14.53      1.69 o 
  -8   6   8       68.39       69.87      2.61 o 
  -7   6   8       26.30       26.92      1.52 o 
  -6   6   8      109.48      121.47      2.52 o 
  -5   6   8      646.44      639.50      6.72 o 
  -4   6   8       41.10       41.01      1.38 o 
  -3   6   8       19.87       17.81      0.76 o 
  -2   6   8       11.35       13.19      0.60 o 
  -1   6   8      119.98      118.73      2.61 o 
   0   6   8        2.37        2.45      0.72 o 
   1   6   8      267.01      253.30      7.07 o 
   2   6   8       20.55       19.88      1.30 o 
   3   6   8        7.01        7.81      1.24 o 
   4   6   8        0.58        0.21      1.11 o 
   5   6   8       12.39       10.06      2.16 o 
   6   6   8        1.59        2.16      1.36 o 
   7   6   8        2.64        4.85      1.98 o 
 -10   7   8        0.05       -1.92      2.48 o 
  -9   7   8        8.34       10.10      1.99 o 
  -8   7   8        8.32        7.08      1.35 o 
  -7   7   8        8.16        8.32      1.28 o 
  -6   7   8        0.77       -0.04      0.85 o 
  -5   7   8        1.63        1.19      0.72 o 
  -4   7   8       33.60       34.33      1.43 o 
  -3   7   8      125.09      136.75      1.86 o 
  -2   7   8       57.88       60.09      1.31 o 
  -1   7   8       54.23       45.39      1.47 o 
   0   7   8      649.68      637.73      7.61 o 
   1   7   8       26.37       28.98      1.69 o 
   2   7   8        0.58       -0.55      0.84 o 
   3   7   8        7.95        6.92      1.33 o 
   4   7   8        4.55        4.81      1.65 o 
   5   7   8       10.99       10.32      1.80 o 
   6   7   8        9.30        6.37      1.66 o 
 -10   8   8        0.14       -0.86      1.69 o 
  -9   8   8        0.03       -0.45      1.53 o 
  -8   8   8        0.38        0.75      1.45 o 
  -7   8   8        3.42        4.03      1.48 o 
  -6   8   8        0.45        1.45      0.88 o 
  -5   8   8       11.53        9.19      0.97 o 
  -4   8   8       40.44       38.78      1.91 o 
  -3   8   8        0.00        0.73      0.68 o 
  -2   8   8      233.01      218.63      2.57 o 
  -1   8   8       15.73       13.01      1.00 o 
   0   8   8       67.22       63.55      2.12 o 
   1   8   8       40.06       41.84      1.91 o 
   2   8   8       54.91       50.56      2.21 o 
   3   8   8       41.73       41.31      2.34 o 
   4   8   8        8.45        8.95      1.56 o 
   5   8   8        4.40        7.15      1.64 o 
   6   8   8        1.47        2.83      1.48 o 
  -9   9   8        1.21        0.39      1.54 o 
  -8   9   8       10.68       12.24      2.10 o 
  -7   9   8       22.73       23.87      5.47 o 
  -6   9   8       31.50       34.05      3.56 o 
  -5   9   8      126.65      120.12      3.09 o 
  -4   9   8       12.07        9.41      0.99 o 
  -3   9   8       14.93       14.89      1.12 o 
  -2   9   8       33.43       37.57      1.41 o 
  -1   9   8        9.67        9.99      0.99 o 
   0   9   8       85.99       84.71      2.54 o 
   1   9   8       50.35       46.63      2.13 o 
   2   9   8       10.99       10.69      1.38 o 
   3   9   8        6.50        8.34      2.01 o 
   4   9   8        3.26        0.58      1.28 o 
   5   9   8        1.23        0.59      1.95 o 
  -9  10   8        0.10       -0.47      2.01 o 
  -8  10   8        0.43        2.38      2.17 o 
  -7  10   8       18.34       18.39      3.05 o 
  -6  10   8        0.47       -1.16      1.71 o 
  -5  10   8        0.52       -1.15      1.15 o 
  -4  10   8       11.06        8.26      1.27 o 
  -3  10   8       12.30       13.28      1.44 o 
  -2  10   8        2.97        3.32      0.77 o 
  -1  10   8       32.58       33.31      1.60 o 
   0  10   8        2.25        1.80      0.86 o 
   1  10   8        8.37       10.17      1.37 o 
   2  10   8       15.90       16.90      1.71 o 
   3  10   8       71.08       82.78      6.14 o 
   4  10   8        9.81       10.81      1.70 o 
   5  10   8        2.35        1.47      1.67 o 
  -8  11   8        6.52        6.74      2.53 o 
  -7  11   8        0.43        2.22      2.10 o 
  -6  11   8       49.98       60.40      3.67 o 
  -5  11   8       39.27       40.03      2.93 o 
  -4  11   8       23.87       23.41      2.32 o 
  -3  11   8       65.60       66.69      2.68 o 
  -2  11   8       89.10       89.01      2.48 o 
  -1  11   8        5.71        7.24      1.31 o 
   0  11   8        0.22        0.18      0.89 o 
   1  11   8       10.47        8.07      1.39 o 
   2  11   8       33.32       37.42      2.41 o 
   3  11   8        0.17        0.17      1.28 o 
   4  11   8        0.99        3.08      1.42 o 
  -7  12   8        0.12        1.28      1.68 o 
  -6  12   8        0.54        3.65      1.68 o 
  -5  12   8        4.42        2.99      1.72 o 
  -4  12   8        1.12       -1.18      1.32 o 
  -3  12   8       13.90       17.53      2.33 o 
  -2  12   8        0.91       -0.03      1.00 o 
  -1  12   8        3.23        1.91      1.20 o 
   0  12   8       12.61       11.20      1.55 o 
   1  12   8       28.21       35.62      3.64 o 
   2  12   8        0.58        2.57      1.27 o 
   3  12   8        0.38       -1.07      1.23 o 
  -6  13   8        8.65        8.41      2.06 o 
  -5  13   8        4.33        4.55      1.82 o 
  -4  13   8       26.65       25.48      2.83 o 
  -3  13   8        7.12        9.40      2.16 o 
  -2  13   8        0.15       -2.08      2.08 o 
  -1  13   8       61.71       61.59      4.97 o 
   0  13   8       17.26       19.66      2.15 o 
   1  13   8        4.88        3.95      1.56 o 
   2  13   8        5.50        5.64      1.87 o 
  -4  14   8       10.48       16.46      2.56 o 
  -3  14   8        1.30        1.86      2.64 o 
  -2  14   8        0.86        2.77      2.50 o 
  -1  14   8       11.56       15.95      3.69 o 
   0  14   8        0.41        6.82      3.15 o 
   1  14   8        0.83        1.54      1.49 o 
 -11   1   9        0.32       -1.18      1.18 o 
 -10   1   9        0.08       -0.51      1.09 o 
  -9   1   9        4.66        3.81      0.99 o 
  -8   1   9        7.26        7.00      0.81 o 
  -7   1   9       73.86       64.51      1.63 o 
  -6   1   9        5.09        4.67      0.57 o 
  -5   1   9      415.12      440.08      4.12 o 
  -4   1   9      235.81      250.08      3.82 o 
  -3   1   9        5.00        5.72      0.43 o 
  -2   1   9       11.73       14.01      0.77 o 
  -1   1   9        2.09        1.50      0.40 o 
   0   1   9        5.92        2.16      0.56 o 
   1   1   9       18.96       21.85      1.32 o 
   2   1   9      179.59      181.57      2.83 o 
   3   1   9        1.44        0.90      0.72 o 
   4   1   9       17.07       17.20      1.31 o 
   5   1   9        0.12        0.52      0.94 o 
   6   1   9        8.41        9.31      1.40 o 
   7   1   9        0.06        0.74      1.22 o 
 -11   2   9       11.30       11.20      1.53 o 
 -10   2   9        0.06       -0.84      0.84 o 
  -9   2   9       30.12       31.68      1.52 o 
  -8   2   9        0.05       -0.23      0.62 o 
  -7   2   9      120.12      124.43      1.96 o 
  -6   2   9       15.92       17.63      0.75 o 
  -5   2   9      304.93      293.59      3.03 o 
  -4   2   9       30.23       31.39      1.48 o 
  -3   2   9      562.00      571.89      5.08 o 
  -2   2   9      798.71      853.18     10.26 o 
  -1   2   9       36.28       47.37      1.21 o 
   0   2   9      960.47      940.25     10.09 o 
   1   2   9        8.88        6.86      0.70 o 
   2   2   9       19.23       21.62      1.16 o 
   3   2   9       16.54       19.34      1.22 o 
   4   2   9        5.56        8.29      1.08 o 
   5   2   9        4.89        4.36      1.07 o 
   6   2   9       21.48       22.89      2.09 o 
   7   2   9        8.32        7.55      1.68 o 
 -11   3   9        0.06       -1.82      1.82 o 
 -10   3   9        0.66        0.21      0.84 o 
  -9   3   9        0.91        0.95      0.76 o 
  -8   3   9       35.72       30.51      1.25 o 
  -7   3   9        0.42        0.98      0.98 o 
  -6   3   9        4.39        9.04      2.07 o 
  -5   3   9        4.27        3.79      0.53 o 
  -4   3   9       69.92       65.96      1.16 o 
  -3   3   9      417.91      458.27      4.95 o 
  -2   3   9      235.82      284.90      2.81 o 
  -1   3   9      632.33      663.17      6.73 o 
   0   3   9        9.13        5.32      0.65 o 
   1   3   9      178.79      176.00      2.94 o 
   2   3   9       28.30       25.69      1.26 o 
   3   3   9       16.93       15.06      1.14 o 
   4   3   9        3.58        3.35      0.92 o 
   5   3   9       24.85       25.75      2.01 o 
   6   3   9        0.70        1.52      1.48 o 
   7   3   9        1.24        2.28      1.54 o 
 -11   4   9        0.40        2.80      2.12 o 
 -10   4   9        3.80        3.12      1.35 o 
  -9   4   9        9.20        7.80      1.42 o 
  -8   4   9        4.06        1.97      1.19 o 
  -7   4   9      110.25      114.44      2.92 o 
  -6   4   9      934.39      938.84      8.68 o 
  -5   4   9        6.41        6.28      0.65 o 
  -4   4   9      158.19      162.53      2.02 o 
  -3   4   9      174.88      157.72      1.73 o 
  -2   4   9        4.45        9.96      0.51 o 
  -1   4   9       51.46       50.95      2.65 o 
   0   4   9      199.67      210.91      3.07 o 
   1   4   9      277.16      279.26      5.21 o 
   2   4   9      335.56      327.98      4.79 o 
   3   4   9       62.96       50.50      2.18 o 
   4   4   9        6.78        7.40      1.29 o 
   5   4   9        8.47        6.34      1.39 o 
   6   4   9        0.37        0.28      1.26 o 
   7   4   9       16.17       20.65      3.28 o 
 -11   5   9        0.02       -1.05      1.35 o 
 -10   5   9        1.68        0.45      1.29 o 
  -9   5   9        0.69        1.49      1.14 o 
  -8   5   9       78.73       61.76      2.53 o 
  -7   5   9        2.65        1.75      1.04 o 
  -6   5   9       29.83       25.35      1.57 o 
  -5   5   9      176.44      161.13      2.84 o 
  -4   5   9       99.17      103.02      1.54 o 
  -3   5   9       10.29       11.05      0.61 o 
  -2   5   9      174.00      184.54      2.17 o 
  -1   5   9        1.35        1.66      0.43 o 
   0   5   9      134.83      148.07      2.89 o 
   1   5   9      235.11      229.39      3.91 o 
   2   5   9       44.32       45.41      1.99 o 
   3   5   9      237.03      232.16      4.37 o 
   4   5   9        8.97       10.55      1.85 o 
   5   5   9        5.67        5.25      1.41 o 
   6   5   9        0.03       -1.15      1.15 o 
   7   5   9        0.53        1.35      1.88 o 
 -10   6   9        6.82        8.32      1.65 o 
  -9   6   9        1.81        1.57      1.17 o 
  -8   6   9       64.29       60.59      2.49 o 
  -7   6   9       50.86       57.98      2.27 o 
  -6   6   9      314.29      293.26      4.64 o 
  -5   6   9      709.57      676.10      7.89 o 
  -4   6   9       34.97       35.84      1.43 o 
  -3   6   9      143.86      135.36      2.02 o 
  -2   6   9      295.57      289.55      2.55 o 
  -1   6   9       13.94       15.34      1.08 o 
   0   6   9      233.16      230.00      3.81 o 
   1   6   9      114.83      112.75      2.83 o 
   2   6   9       43.17       41.00      1.95 o 
   3   6   9       11.10       13.36      1.44 o 
   4   6   9        5.83        9.83      2.17 o 
   5   6   9        7.39       10.99      1.62 o 
   6   6   9        1.30        0.29      1.80 o 
 -10   7   9        6.41        0.06      2.28 o 
  -9   7   9        1.32       -0.43      1.16 o 
  -8   7   9        5.54        5.03      1.27 o 
  -7   7   9        6.70        7.36      1.45 o 
  -6   7   9       19.73       16.84      1.41 o 
  -5   7   9        8.97        9.04      1.28 o 
  -4   7   9        3.45        3.99      0.69 o 
  -3   7   9        0.00       -0.23      0.52 o 
  -2   7   9      200.77      192.37      2.29 o 
  -1   7   9        0.11        0.64      0.75 o 
   0   7   9      809.79      822.94      9.32 o 
   1   7   9       15.79       15.14      1.36 o 
   2   7   9        6.01        6.27      1.13 o 
   3   7   9        0.30       -1.10      1.48 o 
   4   7   9       10.20       10.02      1.53 o 
   5   7   9       15.35       10.70      1.86 o 
   6   7   9        0.83        1.87      1.40 o 
 -10   8   9        7.47        8.35      2.15 o 
  -9   8   9        7.73       11.30      6.21 o 
  -8   8   9       11.31       12.93      1.98 o 
  -7   8   9       28.22       34.42      2.02 o 
  -6   8   9       28.83       35.62      1.90 o 
  -5   8   9        2.63        3.02      0.90 o 
  -4   8   9       92.27       92.98      2.12 o 
  -3   8   9      149.85      144.14      3.30 o 
  -2   8   9       97.29       99.30      1.75 o 
  -1   8   9       82.80       70.93      2.03 o 
   0   8   9        2.37        4.41      0.92 o 
   1   8   9       55.31       56.66      2.25 o 
   2   8   9       65.92       70.88      2.60 o 
   3   8   9        3.84        5.31      1.27 o 
   4   8   9        8.37        9.64      1.59 o 
   5   8   9        4.37        5.41      2.00 o 
  -9   9   9        2.02        0.35      2.20 o 
  -8   9   9        1.89        4.17      2.22 o 
  -7   9   9        2.01        2.84      1.94 o 
  -6   9   9        0.10       -0.42      1.47 o 
  -5   9   9        5.53        4.67      1.04 o 
  -4   9   9       18.50       15.85      1.39 o 
  -3   9   9        0.90        0.60      0.85 o 
  -2   9   9        0.18       -0.32      0.59 o 
  -1   9   9       25.76       31.23      1.49 o 
   0   9   9        9.26        9.50      1.19 o 
   1   9   9       27.08       26.41      1.97 o 
   2   9   9        4.24        3.54      1.20 o 
   3   9   9        0.48       -0.05      1.10 o 
   4   9   9       14.01       15.31      2.27 o 
   5   9   9        0.50        0.25      1.39 o 
  -9  10   9        4.10        2.70      2.38 o 
  -8  10   9       16.51       27.87      3.74 o 
  -7  10   9        0.16        2.74      2.04 o 
  -6  10   9        4.93        5.13      1.47 o 
  -5  10   9        0.74        1.27      1.35 o 
  -4  10   9       71.99       68.86      3.49 o 
  -3  10   9       24.26       26.11      2.31 o 
  -2  10   9       19.24       16.65      1.44 o 
  -1  10   9        4.50        3.66      0.86 o 
   0  10   9       10.59       11.09      1.13 o 
   1  10   9       32.12       33.82      2.11 o 
   2  10   9        6.06        5.86      1.40 o 
   3  10   9       35.38       45.46      2.68 o 
   4  10   9        1.98        3.94      1.48 o 
  -8  11   9        1.68        2.69      2.33 o 
  -7  11   9       12.64       13.15      2.07 o 
  -6  11   9       11.45       11.22      1.93 o 
  -5  11   9       12.45        9.98      2.52 o 
  -4  11   9        0.28        1.24      1.37 o 
  -3  11   9        1.89        4.08      1.63 o 
  -2  11   9        0.47       -0.39      1.98 o 
  -1  11   9        1.99        0.48      0.85 o 
   0  11   9        3.85        2.22      0.97 o 
   1  11   9        0.93        1.40      1.15 o 
   2  11   9       19.25       21.62      2.05 o 
   3  11   9        7.57        7.33      1.77 o 
   4  11   9        1.44        2.50      1.53 o 
  -7  12   9        1.88        4.37      1.82 o 
  -6  12   9        2.36        2.10      1.62 o 
  -5  12   9        4.60        6.17      1.81 o 
  -4  12   9        6.17        8.04      2.09 o 
  -3  12   9        0.35       -1.33      1.33 o 
  -2  12   9        1.67        0.57      2.30 o 
  -1  12   9       18.36       15.68      3.41 o 
   0  12   9        1.93        2.88      2.51 o 
   1  12   9       18.05       20.55      1.65 o 
   2  12   9        0.48        0.27      2.38 o 
   3  12   9        1.07        3.12      1.44 o 
  -6  13   9        0.03        0.23      1.70 o 
  -5  13   9        0.00        3.23      1.82 o 
  -4  13   9        0.00        2.31      1.68 o 
  -3  13   9        5.94        5.51      2.05 o 
  -2  13   9       37.38       30.53      4.09 o 
  -1  13   9        8.43       15.97      3.62 o 
   0  13   9        0.09        4.63      3.04 o 
   1  13   9        0.47        0.07      2.78 o 
   2  13   9        0.02        3.87      1.54 o 
  -4  14   9        0.03        0.72      1.89 o 
  -3  14   9        4.61        7.35      2.97 o 
  -2  14   9        5.58        6.15      2.87 o 
  -1  14   9        2.75        3.31      2.93 o 
   0  14   9        1.58        3.59      3.14 o 
 -11   0  10        2.86        6.22      1.73 o 
 -10   0  10        0.06       -1.96      2.32 o 
  -9   0  10       63.52       51.68      4.24 o 
  -8   0  10      161.99      160.93      3.93 o 
  -7   0  10      103.40       90.76      2.50 o 
  -6   0  10       81.20      100.22      3.13 o 
  -5   0  10        5.30        7.56      0.63 o 
  -4   0  10        7.76       10.79      1.63 o 
  -3   0  10     1560.73     1586.51     26.62 o 
  -2   0  10      123.56      108.47      4.65 o 
  -1   0  10        6.15        9.96      0.91 o 
   0   0  10      149.58      149.34      3.14 o 
   1   0  10       71.11       63.22      3.59 o 
   2   0  10      894.72      885.74     11.92 o 
   3   0  10       69.16       67.49      2.81 o 
   4   0  10      269.77      247.91      9.66 o 
   5   0  10        5.45        2.18      1.43 o 
   6   0  10        4.33        4.15      1.81 o 
   7   0  10        0.01       -1.11      3.05 o 
 -11   1  10        2.11        3.15      1.32 o 
 -10   1  10        5.30        7.07      1.29 o 
  -9   1  10       40.72       44.16      2.03 o 
  -8   1  10      114.51      113.10      2.04 o 
  -7   1  10       31.06       34.12      1.34 o 
  -6   1  10      356.41      342.18      4.23 o 
  -5   1  10       95.62       88.33      2.17 o 
  -4   1  10      692.27      679.72      5.99 o 
  -3   1  10      251.35      262.21      3.33 o 
  -2   1  10     1052.20     1047.44     10.28 o 
  -1   1  10      414.08      428.39      4.93 o 
   0   1  10       21.88       26.61      1.06 o 
   1   1  10       36.56       43.08      1.93 o 
   2   1  10       81.05       86.02      3.89 o 
   3   1  10       22.60       27.00      1.78 o 
   4   1  10       45.14       55.58      2.22 o 
   5   1  10       16.72       14.94      1.41 o 
   6   1  10       13.11       18.21      1.69 o 
   7   1  10        0.28        1.85      1.53 o 
 -11   2  10       16.40       14.19      1.57 o 
 -10   2  10        3.68        2.28      1.09 o 
  -9   2  10        2.66        3.55      1.06 o 
  -8   2  10       18.14       15.63      1.08 o 
  -7   2  10       24.23       22.19      0.97 o 
  -6   2  10       14.88       19.16      1.05 o 
  -5   2  10        1.57        2.93      0.60 o 
  -4   2  10      605.88      667.06      6.57 o 
  -3   2  10       72.39       79.10      2.41 o 
  -2   2  10      115.79      117.85      2.86 o 
  -1   2  10      112.28      131.09      2.80 o 
   0   2  10      419.88      419.72      4.42 o 
   1   2  10        0.02        4.95      3.66 o 
   2   2  10       35.71       31.74      1.55 o 
   3   2  10        1.87        1.04      0.73 o 
   4   2  10        2.53        2.48      0.91 o 
   5   2  10        7.82        9.21      1.28 o 
   6   2  10       35.21       30.55      2.33 o 
   7   2  10        0.82        1.30      1.51 o 
 -11   3  10       10.14       10.07      2.37 o 
 -10   3  10        0.24       -0.40      1.68 o 
  -9   3  10       15.26       17.44      1.68 o 
  -8   3  10       71.11       71.09      2.51 o 
  -7   3  10        0.02        0.03      0.81 o 
  -6   3  10      189.24      180.55      2.77 o 
  -5   3  10       56.77       59.69      1.50 o 
  -4   3  10        6.10        4.06      0.59 o 
  -3   3  10      585.04      629.20      6.87 o 
  -2   3  10       45.14       39.86      1.42 o 
  -1   3  10        3.45        1.83      0.55 o 
   0   3  10       13.87       10.39      1.10 o 
   1   3  10        9.29        7.73      1.28 o 
   2   3  10        0.11       -0.62      0.62 o 
   3   3  10        0.19       -0.67      0.67 o 
   4   3  10        1.68        1.80      1.92 o 
   5   3  10        0.00       -1.80      1.80 o 
   6   3  10        1.17       -0.32      1.30 o 
 -11   4  10        0.34       -0.17      1.93 o 
 -10   4  10        0.58        1.14      2.29 o 
  -9   4  10        0.01       -0.55      1.06 o 
  -8   4  10       37.45       41.74      2.10 o 
  -7   4  10        0.04       -0.25      0.87 o 
  -6   4  10      174.62      173.11      2.80 o 
  -5   4  10        0.30        0.38      0.70 o 
  -4   4  10        0.66        0.89      0.47 o 
  -3   4  10        8.42       11.85      0.71 o 
  -2   4  10        3.93        4.94      0.66 o 
  -1   4  10      214.78      208.14      3.81 o 
   0   4  10      329.96      320.39      4.18 o 
   1   4  10      200.75      199.88      2.99 o 
   2   4  10       12.46       14.56      1.36 o 
   3   4  10        5.73        5.78      1.13 o 
   4   4  10        0.44        0.33      1.28 o 
   5   4  10       10.10        8.24      1.56 o 
   6   4  10        0.24       -1.25      1.25 o 
 -11   5  10        0.33       -1.86      1.86 o 
 -10   5  10        5.94        5.09      2.28 o 
  -9   5  10        1.42       -0.33      1.10 o 
  -8   5  10      108.11      106.52      3.06 o 
  -7   5  10      893.69      884.43     10.20 o 
  -6   5  10       62.61       65.52      2.90 o 
  -5   5  10       38.73       37.65      1.77 o 
  -4   5  10        1.59        2.31      0.56 o 
  -3   5  10        2.76        4.63      0.59 o 
  -2   5  10       63.85       58.54      1.36 o 
  -1   5  10       41.38       39.75      1.19 o 
   0   5  10       59.09       55.30      2.59 o 
   1   5  10       91.79       91.16      3.34 o 
   2   5  10      207.60      207.03      4.70 o 
   3   5  10       48.03       41.37      2.48 o 
   4   5  10        0.09        0.14      1.03 o 
   5   5  10        0.91       -1.05      1.18 o 
   6   5  10        0.57       -0.20      1.33 o 
 -10   6  10        4.61        0.57      1.32 o 
  -9   6  10        1.67        4.88      1.32 o 
  -8   6  10       14.34       11.72      1.43 o 
  -7   6  10        1.63        0.54      1.10 o 
  -6   6  10       11.92       11.69      1.33 o 
  -5   6  10       78.47       80.99      1.95 o 
  -4   6  10        6.43        7.76      0.72 o 
  -3   6  10        7.29        8.08      0.86 o 
  -2   6  10        1.52        1.00      0.68 o 
  -1   6  10       49.94       51.75      1.78 o 
   0   6  10      184.59      178.22      3.42 o 
   1   6  10       66.15       65.87      2.28 o 
   2   6  10        5.01        6.11      1.16 o 
   3   6  10       29.63       25.71      1.88 o 
   4   6  10        7.50        6.86      1.39 o 
   5   6  10        0.17        0.49      1.62 o 
   6   6  10        0.12       -0.55      1.30 o 
 -10   7  10       14.58       15.39      2.27 o 
  -9   7  10        0.16        1.44      1.23 o 
  -8   7  10        0.22       -0.97      0.97 o 
  -7   7  10       11.88        9.41      1.28 o 
  -6   7  10        4.82        5.75      0.92 o 
  -5   7  10       70.32       68.92      1.68 o 
  -4   7  10       74.13       74.02      3.31 o 
  -3   7  10        0.01        0.45      0.79 o 
  -2   7  10       15.64       20.56      2.51 o 
  -1   7  10       94.64       81.79      3.02 o 
   0   7  10       90.58       85.39      2.46 o 
   1   7  10        0.24       -0.62      0.91 o 
   2   7  10        5.88        3.68      1.14 o 
   3   7  10        7.76        7.35      1.36 o 
   4   7  10        0.31       -0.44      1.23 o 
   5   7  10        1.26        0.92      1.36 o 
 -10   8  10        0.13       -1.10      1.63 o 
  -9   8  10       15.23       18.09      2.36 o 
  -8   8  10        1.53        0.08      1.31 o 
  -7   8  10       27.08       22.58      1.74 o 
  -6   8  10        3.78        4.38      1.05 o 
  -5   8  10        1.90        1.64      0.79 o 
  -4   8  10        3.04        2.63      0.96 o 
  -3   8  10       49.56       41.29      1.61 o 
  -2   8  10      158.11      160.42      4.26 o 
  -1   8  10        9.22        7.46      0.89 o 
   0   8  10        7.27        5.56      1.05 o 
   1   8  10        5.65        5.48      1.11 o 
   2   8  10       18.11       18.22      2.32 o 
   3   8  10        0.69        1.10      1.17 o 
   4   8  10        8.29        8.66      1.70 o 
   5   8  10        3.39        2.39      1.72 o 
  -9   9  10        1.19        0.40      2.09 o 
  -8   9  10        3.57        4.64      2.17 o 
  -7   9  10        2.94        3.19      1.88 o 
  -6   9  10       46.63       47.24      3.07 o 
  -5   9  10      118.17      129.35      3.25 o 
  -4   9  10       11.57       12.27      1.84 o 
  -3   9  10       81.42       97.94      4.38 o 
  -2   9  10       69.55       65.47      2.93 o 
  -1   9  10        1.10        2.65      1.25 o 
   0   9  10       66.03       67.46      3.95 o 
   1   9  10       30.93       28.06      2.51 o 
   2   9  10        1.37        1.88      1.09 o 
   3   9  10        1.58        3.23      1.38 o 
   4   9  10        0.03        1.61      1.34 o 
   5   9  10        0.25        1.23      1.89 o 
  -9  10  10        0.11        0.10      2.01 o 
  -8  10  10       31.94       33.76      3.92 o 
  -7  10  10        0.55        1.06      1.56 o 
  -6  10  10        0.28       -0.43      3.25 o 
  -5  10  10        2.95        2.05      1.35 o 
  -4  10  10        0.72        1.74      1.07 o 
  -3  10  10        0.04        0.15      0.95 o 
  -2  10  10       20.04       22.83      2.10 o 
  -1  10  10        2.38        2.47      1.37 o 
   0  10  10        2.32        3.63      1.13 o 
   1  10  10       21.17       19.32      1.84 o 
   2  10  10        3.14        2.05      1.25 o 
   3  10  10       20.26       22.50      2.09 o 
   4  10  10        0.00        0.00      1.34 o 
  -8  11  10        4.27        7.29      2.79 o 
  -7  11  10       20.05       22.61      2.55 o 
  -6  11  10       12.76       15.46      2.12 o 
  -5  11  10       12.69       15.57      2.08 o 
  -4  11  10        4.30        3.71      1.71 o 
  -3  11  10       46.01       47.90      3.11 o 
  -2  11  10       28.73       27.89      2.39 o 
  -1  11  10       64.16       74.15      3.35 o 
   0  11  10        5.57        8.00      2.13 o 
   1  11  10       15.65       20.39      2.48 o 
   2  11  10        0.12       -0.62      2.77 o 
   3  11  10        1.06        0.38      1.31 o 
  -7  12  10        1.65        2.14      1.85 o 
  -6  12  10        1.59        0.63      1.99 o 
  -5  12  10        0.63        1.89      2.31 o 
  -4  12  10        7.71        4.59      1.88 o 
  -3  12  10        0.02       -1.25      1.49 o 
  -2  12  10        1.49        3.57      2.58 o 
  -1  12  10        7.74        5.68      2.77 o 
   0  12  10        0.25        0.97      2.65 o 
   1  12  10       14.15       16.58      2.36 o 
   2  12  10        4.01        6.00      2.08 o 
  -6  13  10        2.62       -0.22      1.82 o 
  -5  13  10       21.77       22.43      2.74 o 
  -4  13  10        8.19        7.69      2.11 o 
  -3  13  10        0.43       -2.06      2.06 o 
  -2  13  10        1.08        4.74      2.98 o 
  -1  13  10        9.14       10.21      3.40 o 
   0  13  10        5.04        1.92      2.80 o 
   1  13  10        6.47       11.87      3.58 o 
  -4  14  10        0.11        1.90      2.62 o 
  -3  14  10        0.20        0.81      2.73 o 
  -2  14  10        2.77        1.75      2.77 o 
  -1  14  10        0.22        0.33      2.82 o 
 -11   1  11        0.00        0.88      1.03 o 
 -10   1  11        6.92        7.68      1.10 o 
  -9   1  11        8.63        6.50      1.01 o 
  -8   1  11       54.30       52.19      1.63 o 
  -7   1  11      179.86      176.07      2.66 o 
  -6   1  11      161.40      166.30      4.99 o 
  -5   1  11       13.76       12.99      2.06 o 
  -4   1  11       23.73       25.98      3.15 o 
  -3   1  11      169.39      169.84      3.61 o 
  -2   1  11       69.36       60.49      1.61 o 
  -1   1  11      450.96      483.45      6.58 o 
   0   1  11        0.45        1.36      0.52 o 
   1   1  11       12.77        8.53      0.87 o 
   2   1  11       51.12       43.09      1.71 o 
   3   1  11       20.68       18.68      1.33 o 
   4   1  11        5.11        3.19      1.03 o 
   5   1  11       13.91       11.73      1.40 o 
   6   1  11        1.19        1.90      1.21 o 
 -11   2  11       10.11       10.65      1.70 o 
 -10   2  11       11.63        8.13      1.08 o 
  -9   2  11        0.02        0.23      0.77 o 
  -8   2  11       17.30       20.18      1.28 o 
  -7   2  11       45.28       45.34      1.92 o 
  -6   2  11       40.48       37.63      1.36 o 
  -5   2  11        1.00        2.37      0.67 o 
  -4   2  11       10.52        6.22      0.62 o 
  -3   2  11       72.44       82.07      2.11 o 
  -2   2  11        0.03       -0.60      0.60 o 
  -1   2  11      137.54      134.85      2.59 o 
   0   2  11      146.39      144.92      2.34 o 
   1   2  11       20.48       18.40      1.11 o 
   2   2  11       83.24       74.84      2.01 o 
   3   2  11        0.04        0.08      0.74 o 
   4   2  11        0.08        0.32      0.92 o 
   5   2  11        0.20       -1.14      1.14 o 
   6   2  11        0.63        1.27      1.44 o 
 -11   3  11        0.95       -0.98      1.77 o 
 -10   3  11        0.43       -1.52      1.52 o 
  -9   3  11       35.62       37.91      2.55 o 
  -8   3  11       18.64       19.29      1.62 o 
  -7   3  11       21.03       21.92      1.33 o 
  -6   3  11       27.61       24.27      1.22 o 
  -5   3  11       15.46       17.91      1.00 o 
  -4   3  11       78.92       92.55      2.08 o 
  -3   3  11      365.99      412.37      8.90 o 
  -2   3  11       37.08       42.48      2.06 o 
  -1   3  11       36.07       32.90      1.64 o 
   0   3  11       18.71       15.99      0.95 o 
   1   3  11      566.50      553.31      6.42 o 
   2   3  11        0.52        0.85      0.71 o 
   3   3  11        1.23        1.90      1.03 o 
   4   3  11       18.55       20.04      1.84 o 
   5   3  11        7.71        6.83      1.58 o 
   6   3  11        4.15        1.27      1.38 o 
 -11   4  11        4.34        6.15      2.20 o 
 -10   4  11        0.00       -1.51      1.51 o 
  -9   4  11        4.22        3.91      1.66 o 
  -8   4  11        4.58        2.67      0.91 o 
  -7   4  11      249.01      245.57      3.59 o 
  -6   4  11      140.35      153.35      2.64 o 
  -5   4  11      369.64      357.93      3.68 o 
  -4   4  11      518.74      524.45      4.73 o 
  -3   4  11        1.33        1.56      0.63 o 
  -2   4  11      288.37      288.05      4.88 o 
  -1   4  11      197.09      195.93      4.36 o 
   0   4  11      210.62      197.45      2.86 o 
   1   4  11      743.63      747.07      7.37 o 
   2   4  11        8.35        6.93      1.37 o 
   3   4  11       21.56       29.94      1.92 o 
   4   4  11        0.22        0.32      1.93 o 
   5   4  11        5.57        5.68      1.47 o 
   6   4  11        0.55        0.82      2.38 o 
 -11   5  11        0.40       -1.71      1.84 o 
 -10   5  11        0.01       -0.12      1.69 o 
  -9   5  11        7.15        7.15      1.87 o 
  -8   5  11        8.49       10.30      2.13 o 
  -7   5  11       58.43       64.18      2.00 o 
  -6   5  11       36.76       44.59      1.62 o 
  -5   5  11        4.93        4.69      0.67 o 
  -4   5  11        0.30        0.09      0.52 o 
  -3   5  11        0.00        0.19      0.61 o 
  -2   5  11        8.51        7.16      1.43 o 
  -1   5  11       27.03       31.30      2.06 o 
   0   5  11      139.23      131.73      2.86 o 
   1   5  11       14.39       14.57      1.35 o 
   2   5  11        0.41        0.62      1.00 o 
   3   5  11       23.17       19.58      1.81 o 
   4   5  11        0.01       -0.75      1.07 o 
   5   5  11        0.01       -0.55      1.58 o 
   6   5  11        0.03       -0.65      1.83 o 
 -10   6  11        0.20        1.60      1.90 o 
  -9   6  11       70.63       76.51      5.23 o 
  -8   6  11       47.04       51.14      2.29 o 
  -7   6  11       55.19       55.13      1.87 o 
  -6   6  11      176.90      182.82      3.05 o 
  -5   6  11      174.05      165.62      2.46 o 
  -4   6  11       76.43       82.81      1.70 o 
  -3   6  11      319.23      274.99      3.18 o 
  -2   6  11      186.01      199.84      4.42 o 
  -1   6  11      114.38      113.99      3.45 o 
   0   6  11      801.73      797.71      9.15 o 
   1   6  11      125.46      111.03      3.19 o 
   2   6  11       15.00       16.09      1.56 o 
   3   6  11        4.35        3.84      1.18 o 
   4   6  11        8.55        6.07      1.40 o 
   5   6  11        8.43        6.38      1.60 o 
 -10   7  11       11.74        6.73      3.15 o 
  -9   7  11        0.00        0.86      1.22 o 
  -8   7  11        1.57       -0.10      1.08 o 
  -7   7  11        5.89        4.60      1.15 o 
  -6   7  11        1.22        1.29      0.81 o 
  -5   7  11      134.71      130.01      2.97 o 
  -4   7  11        7.89        5.67      0.87 o 
  -3   7  11      105.70       90.62      2.15 o 
  -2   7  11       16.62       17.49      3.17 o 
  -1   7  11       69.81       71.03      5.87 o 
   0   7  11        0.90        0.99      1.28 o 
   1   7  11        1.98       -0.22      0.86 o 
   2   7  11        1.87        0.61      1.03 o 
   3   7  11        1.56        0.23      1.10 o 
   4   7  11        4.44        3.45      1.45 o 
   5   7  11        0.06        1.54      1.41 o 
 -10   8  11       19.93       24.40      4.33 o 
  -9   8  11       10.19       10.36      1.98 o 
  -8   8  11        3.97        4.59      1.24 o 
  -7   8  11        9.39       11.33      1.36 o 
  -6   8  11       16.44       18.01      1.40 o 
  -5   8  11      118.13      118.62      2.98 o 
  -4   8  11       76.98       70.63      2.87 o 
  -3   8  11       52.74       57.51      1.89 o 
  -2   8  11      458.27      468.08     13.51 o 
  -1   8  11       15.69       14.76      1.85 o 
   0   8  11        1.73       -0.75      1.95 o 
   1   8  11        0.37       -0.41      0.91 o 
   2   8  11       29.08       33.28      2.56 o 
   3   8  11        2.61        2.25      1.36 o 
   4   8  11        1.38        1.17      1.37 o 
   5   8  11        0.01        1.41      1.76 o 
  -9   9  11        1.51        3.31      2.17 o 
  -8   9  11        0.44       -0.53      1.68 o 
  -7   9  11       27.52       31.64      2.52 o 
  -6   9  11       32.84       34.96      2.04 o 
  -5   9  11        8.37        7.60      1.24 o 
  -4   9  11       16.04       15.06      1.22 o 
  -3   9  11        2.04        2.36      0.87 o 
  -2   9  11       33.03       33.42      2.41 o 
  -1   9  11       11.95        9.84      1.72 o 
   0   9  11        0.43        0.39      1.31 o 
   1   9  11        2.32        1.42      1.58 o 
   2   9  11        1.11        1.13      1.74 o 
   3   9  11        0.21        0.07      1.91 o 
   4   9  11       11.65       10.68      1.82 o 
  -8  10  11        8.83       14.33      2.93 o 
  -7  10  11        1.26        3.58      1.56 o 
  -6  10  11       14.06       11.06      1.81 o 
  -5  10  11        0.72        2.06      1.36 o 
  -4  10  11       35.65       42.02      2.21 o 
  -3  10  11        5.27        6.38      1.49 o 
  -2  10  11        0.87        0.92      1.21 o 
  -1  10  11       25.91       30.99      2.60 o 
   0  10  11       30.72       26.10      2.50 o 
   1  10  11        0.83        2.62      1.78 o 
   2  10  11        0.05        0.25      2.54 o 
   3  10  11        0.27        0.42      1.77 o 
  -8  11  11        2.06        6.46      1.85 o 
  -7  11  11        0.59        2.68      2.45 o 
  -6  11  11        1.89        3.44      1.57 o 
  -5  11  11        0.04        2.59      1.54 o 
  -4  11  11       16.65       18.98      2.26 o 
  -3  11  11       12.95       15.88      3.14 o 
  -2  11  11        1.63        0.19      1.37 o 
  -1  11  11        1.99        4.48      1.62 o 
   0  11  11        6.22        3.99      1.71 o 
   1  11  11       32.25       40.88      3.57 o 
   2  11  11        3.97        3.34      1.97 o 
   3  11  11        0.00       -0.48      1.91 o 
  -7  12  11        0.24       -1.56      1.56 o 
  -6  12  11        1.57       -0.17      1.56 o 
  -5  12  11        2.82        2.26      3.04 o 
  -4  12  11        1.31        1.01      1.71 o 
  -3  12  11        1.93        4.69      2.47 o 
  -2  12  11        1.41        1.52      2.59 o 
  -1  12  11        0.24        3.98      2.70 o 
   0  12  11        2.54        3.64      1.43 o 
   1  12  11        0.13       -0.19      3.42 o 
   2  12  11        0.91        1.05      2.07 o 
  -5  13  11        0.50       -0.54      2.82 o 
  -4  13  11        8.39       11.05      2.23 o 
  -3  13  11        0.54       -2.31      2.31 o 
  -2  13  11        3.90        4.42      3.02 o 
  -1  13  11       22.44       20.20      3.95 o 
   0  13  11        6.32       12.96      3.61 o 
 -11   0  12        3.97        2.03      1.48 o 
 -10   0  12        4.88        1.92      1.30 o 
  -9   0  12       23.73       18.77      1.81 o 
  -8   0  12        6.85        6.05      2.54 o 
  -7   0  12        0.69        0.91      0.92 o 
  -6   0  12      345.75      350.07      9.10 o 
  -5   0  12        8.18       11.29      1.96 o 
  -4   0  12       74.82       71.81      3.70 o 
  -3   0  12       21.30       17.10      2.02 o 
  -2   0  12      173.53      192.98      5.78 o 
  -1   0  12      194.06      225.23      6.38 o 
   0   0  12       18.61       18.03      1.81 o 
   1   0  12        0.98        0.82      0.95 o 
   2   0  12      149.73      144.21      4.47 o 
   3   0  12       22.24       17.25      2.06 o 
   4   0  12        2.20        0.09      1.37 o 
   5   0  12        0.55       -0.95      1.55 o 
   6   0  12       18.33       26.10      2.77 o 
 -11   1  12        0.34        1.90      1.03 o 
 -10   1  12       18.21       23.09      1.42 o 
  -9   1  12        9.42       14.38      1.16 o 
  -8   1  12       11.78       13.98      1.03 o 
  -7   1  12       11.77       10.72      1.17 o 
  -6   1  12      107.63      106.56      2.47 o 
  -5   1  12      325.95      333.90      6.04 o 
  -4   1  12      300.25      295.17      5.40 o 
  -3   1  12      228.36      222.47      8.14 o 
  -2   1  12      371.25      347.64      5.94 o 
  -1   1  12       31.12       34.23      1.47 o 
   0   1  12      233.21      232.87      3.30 o 
   1   1  12        0.51       -0.61      0.61 o 
   2   1  12      187.70      186.69      3.18 o 
   3   1  12       30.91       29.50      1.62 o 
   4   1  12       29.52       35.25      1.87 o 
   5   1  12        1.30       -0.93      1.46 o 
   6   1  12        0.42        1.85      1.47 o 
 -11   2  12        2.70        2.21      1.48 o 
 -10   2  12       13.64       14.70      1.70 o 
  -9   2  12        2.70        2.80      1.18 o 
  -8   2  12       41.91       38.50      1.99 o 
  -7   2  12        0.65        0.83      0.91 o 
  -6   2  12        6.41        6.82      1.00 o 
  -5   2  12      238.79      228.63      6.72 o 
  -4   2  12      200.82      221.27      6.31 o 
  -3   2  12       25.18       27.58      2.26 o 
  -2   2  12        3.64        7.49      1.30 o 
  -1   2  12       21.49       18.83      1.22 o 
   0   2  12       29.50       33.46      1.49 o 
   1   2  12       29.94       27.35      1.34 o 
   2   2  12       15.79       16.48      1.22 o 
   3   2  12        0.07        1.17      0.85 o 
   4   2  12        0.24       -1.05      1.05 o 
   5   2  12        3.02        3.79      1.36 o 
   6   2  12        8.13        6.77      1.79 o 
 -11   3  12        5.62        7.68      1.67 o 
 -10   3  12        2.03        0.35      1.28 o 
  -9   3  12       91.34      109.21      5.78 o 
  -8   3  12        8.28       13.12      1.70 o 
  -7   3  12      106.04      105.13      2.74 o 
  -6   3  12        1.38        1.58      0.89 o 
  -5   3  12      240.67      237.26      3.83 o 
  -4   3  12      243.65      233.47      4.11 o 
  -3   3  12      303.75      327.28      7.80 o 
  -2   3  12      135.64      132.49      3.07 o 
  -1   3  12      374.39      379.60      5.09 o 
   0   3  12      451.32      448.72      4.95 o 
   1   3  12        0.78        0.25      0.68 o 
   2   3  12       24.45       32.59      1.54 o 
   3   3  12        0.04       -0.95      0.95 o 
   4   3  12       10.44       11.71      1.61 o 
   5   3  12        9.35       10.38      1.68 o 
   6   3  12        0.21       -0.73      1.38 o 
 -11   4  12        0.04       -1.00      1.40 o 
 -10   4  12        1.67        2.08      1.36 o 
  -9   4  12        1.25        0.45      1.16 o 
  -8   4  12        7.76        5.92      1.26 o 
  -7   4  12       31.08       28.05      1.75 o 
  -6   4  12       33.08       27.87      1.64 o 
  -5   4  12      116.78      120.31      1.95 o 
  -4   4  12       25.29       26.13      1.15 o 
  -3   4  12       27.42       25.43      2.06 o 
  -2   4  12       15.55       12.75      1.05 o 
  -1   4  12       18.26       21.48      1.33 o 
   0   4  12       12.55       12.45      1.21 o 
   1   4  12        9.99       12.58      1.30 o 
   2   4  12       48.62       50.53      2.21 o 
   3   4  12        0.01       -0.99      0.99 o 
   4   4  12        5.39        4.68      1.36 o 
   5   4  12        0.10        0.35      1.28 o 
 -11   5  12        0.16       -1.35      1.35 o 
 -10   5  12        0.13       -1.42      1.93 o 
  -9   5  12        5.75        3.70      1.28 o 
  -8   5  12        4.86        2.77      1.16 o 
  -7   5  12      118.70      118.06      4.99 o 
  -6   5  12       22.06       20.77      1.24 o 
  -5   5  12      186.49      178.65      2.49 o 
  -4   5  12        1.96        1.98      0.62 o 
  -3   5  12        0.05        0.38      0.66 o 
  -2   5  12       31.51       32.07      1.48 o 
  -1   5  12       34.10       29.87      2.95 o 
   0   5  12      357.10      349.45      6.65 o 
   1   5  12       84.39       82.78      2.52 o 
   2   5  12        4.56        3.28      1.09 o 
   3   5  12       26.14       27.25      2.00 o 
   4   5  12        0.01       -0.99      1.15 o 
   5   5  12        3.98        3.75      1.50 o 
 -10   6  12        9.23        5.66      1.54 o 
  -9   6  12        3.18        1.05      1.24 o 
  -8   6  12        2.03        1.65      1.17 o 
  -7   6  12       28.93       30.71      1.57 o 
  -6   6  12       65.68       69.34      1.73 o 
  -5   6  12        1.59        2.38      0.65 o 
  -4   6  12       18.94       18.06      0.99 o 
  -3   6  12       22.00       20.52      1.75 o 
  -2   6  12       54.64       44.56      2.45 o 
  -1   6  12        2.03        0.41      1.19 o 
   0   6  12       79.26       82.20      3.35 o 
   1   6  12        0.63        1.24      1.30 o 
   2   6  12       10.14       11.39      1.23 o 
   3   6  12        5.69        4.80      1.37 o 
   4   6  12        0.00       -1.12      1.12 o 
   5   6  12        1.41        1.50      1.43 o 
 -10   7  12       12.39        9.96      1.74 o 
  -9   7  12        6.02        4.41      1.39 o 
  -8   7  12        8.14        7.12      1.36 o 
  -7   7  12        5.99        7.48      1.05 o 
  -6   7  12       35.16       38.30      2.27 o 
  -5   7  12        2.51        2.69      0.80 o 
  -4   7  12        0.06       -0.41      0.67 o 
  -3   7  12       13.04       17.32      2.14 o 
  -2   7  12      170.84      169.03      4.40 o 
  -1   7  12       37.53       39.76      2.45 o 
   0   7  12       27.85       27.64      2.29 o 
   1   7  12        1.42        1.42      1.33 o 
   2   7  12        7.80        8.22      1.95 o 
   3   7  12        5.61        3.81      1.35 o 
   4   7  12        1.22        0.39      1.68 o 
 -10   8  12        0.54        0.41      1.65 o 
  -9   8  12        0.22        0.72      1.60 o 
  -8   8  12        1.88        1.45      1.07 o 
  -7   8  12        6.68        7.62      1.06 o 
  -6   8  12        1.23        2.35      0.89 o 
  -5   8  12       61.11       68.29      2.06 o 
  -4   8  12       73.52       61.36      1.91 o 
  -3   8  12        0.21       -1.22      1.22 o 
  -2   8  12       18.86       21.41      2.04 o 
  -1   8  12        7.92        7.26      1.54 o 
   0   8  12        8.45        9.98      1.83 o 
   1   8  12       11.38       11.01      1.98 o 
   2   8  12        6.55        9.87      2.07 o 
   3   8  12       19.92       21.31      2.66 o 
   4   8  12        1.17        0.12      4.11 o 
  -8   9  12        6.13        4.91      2.15 o 
  -7   9  12        6.41        5.25      1.27 o 
  -6   9  12        0.21       -0.39      0.86 o 
  -5   9  12       43.74       53.22      1.95 o 
  -4   9  12      104.51      103.11      2.48 o 
  -3   9  12       42.43       46.19      2.77 o 
  -2   9  12        2.37        4.02      1.37 o 
  -1   9  12        2.07        3.99      1.49 o 
   0   9  12       22.88       22.30      4.19 o 
   1   9  12        0.18       -1.32      1.32 o 
   2   9  12        4.79        6.02      1.97 o 
   3   9  12        8.32       12.76      2.52 o 
  -8  10  12       22.53       24.66      2.54 o 
  -7  10  12        5.56        8.41      1.96 o 
  -6  10  12        4.48        5.56      1.70 o 
  -5  10  12       11.26       14.76      1.60 o 
  -4  10  12       17.55       17.19      1.67 o 
  -3  10  12        0.38        3.77      2.40 o 
  -2  10  12        3.16        2.79      1.35 o 
  -1  10  12       10.60        8.21      1.77 o 
   0  10  12        5.66        6.91      3.97 o 
   1  10  12        3.45        3.76      1.90 o 
   2  10  12       13.48       14.21      2.46 o 
   3  10  12        0.15        1.70      3.07 o 
  -8  11  12        1.16        3.03      1.78 o 
  -7  11  12       23.35       27.69      2.70 o 
  -6  11  12       15.88       20.88      2.42 o 
  -5  11  12       13.01       15.59      3.52 o 
  -4  11  12        3.42        5.35      1.75 o 
  -3  11  12       22.86       22.79      2.30 o 
  -2  11  12        6.12        8.88      2.47 o 
  -1  11  12       18.06       23.24      2.47 o 
   0  11  12       14.38       14.62      3.09 o 
   1  11  12       16.84       16.63      2.54 o 
   2  11  12        2.47        3.85      2.03 o 
  -6  12  12        0.15        1.17      1.62 o 
  -5  12  12        4.11        6.96      2.90 o 
  -4  12  12        2.46        2.81      1.89 o 
  -3  12  12        3.09        6.22      2.91 o 
  -2  12  12        0.44        1.77      2.70 o 
  -1  12  12        0.21        5.27      2.97 o 
   0  12  12        1.42        4.27      1.50 o 
   1  12  12        5.34        6.98      2.19 o 
  -5  13  12        3.36        4.46      2.93 o 
  -4  13  12       13.76       19.21      3.78 o 
  -3  13  12        4.95        2.08      2.76 o 
  -2  13  12        8.73       12.04      3.39 o 
  -1  13  12        9.87       19.96      4.07 o 
 -11   1  13       18.72       21.34      1.69 o 
 -10   1  13        0.05       -0.04      0.84 o 
  -9   1  13        5.97        3.50      0.89 o 
  -8   1  13       34.40       30.82      1.76 o 
  -7   1  13        1.09        1.19      0.92 o 
  -6   1  13       42.96       41.83      5.82 o 
  -5   1  13       77.05       79.67      4.06 o 
  -4   1  13        0.35        0.07      0.86 o 
  -3   1  13       39.18       43.60      2.08 o 
  -2   1  13      353.43      347.40      8.63 o 
  -1   1  13      140.73      141.21      3.62 o 
   0   1  13       14.34       16.78      1.26 o 
   1   1  13        1.54       -0.67      0.67 o 
   2   1  13        3.09        2.28      0.86 o 
   3   1  13        9.46        9.51      1.67 o 
   4   1  13        0.07        0.45      0.97 o 
   5   1  13        2.82        4.09      1.50 o 
 -11   2  13        0.01       -0.82      1.29 o 
 -10   2  13        3.09        1.11      1.25 o 
  -9   2  13        0.06       -0.30      1.07 o 
  -8   2  13      105.07      107.55      3.38 o 
  -7   2  13        6.87        5.46      1.04 o 
  -6   2  13      255.52      255.92      6.20 o 
  -5   2  13        4.25        2.67      1.90 o 
  -4   2  13       24.10       21.54      4.02 o 
  -3   2  13      142.93      151.24      3.73 o 
  -2   2  13      352.39      345.37      6.09 o 
  -1   2  13      556.97      561.13      6.80 o 
   0   2  13        2.97        1.71      0.83 o 
   1   2  13       17.03       17.09      1.50 o 
   2   2  13        0.38        0.07      0.76 o 
   3   2  13       12.80       12.05      1.23 o 
   4   2  13        0.02       -0.80      1.21 o 
   5   2  13        0.04       -1.27      1.27 o 
 -11   3  13        0.24        0.59      1.37 o 
 -10   3  13       12.65       13.74      1.69 o 
  -9   3  13      167.28      171.13      4.13 o 
  -8   3  13        2.49        2.15      1.07 o 
  -7   3  13       19.19       16.38      1.45 o 
  -6   3  13      205.25      205.87      4.62 o 
  -5   3  13       65.20       61.24      2.54 o 
  -4   3  13        2.71        2.40      1.00 o 
  -3   3  13       11.24       11.30      1.31 o 
  -2   3  13       12.95       12.02      1.09 o 
  -1   3  13      317.74      291.06      4.79 o 
   0   3  13       47.43       45.74      1.98 o 
   1   3  13        0.94       -0.32      1.17 o 
   2   3  13       55.93       51.01      2.47 o 
   3   3  13       10.07       11.44      1.48 o 
   4   3  13        2.44        0.60      1.19 o 
   5   3  13        2.08        1.29      1.41 o 
 -11   4  13        0.04       -1.35      1.35 o 
 -10   4  13       10.76       16.61      1.82 o 
  -9   4  13        7.75        7.50      1.40 o 
  -8   4  13       11.03       14.07      1.50 o 
  -7   4  13      134.04      134.79      3.22 o 
  -6   4  13        0.20        0.66      0.89 o 
  -5   4  13      245.02      252.83      4.10 o 
  -4   4  13       28.25       26.90      2.06 o 
  -3   4  13      222.86      238.35      5.09 o 
  -2   4  13        4.37        3.60      1.06 o 
  -1   4  13      184.97      190.05      4.12 o 
   0   4  13        1.74        0.78      1.22 o 
   1   4  13       26.38       25.00      2.22 o 
   2   4  13       24.09       22.68      7.96 o 
   3   4  13       14.51       18.96      1.77 o 
   4   4  13        1.13        0.38      1.23 o 
   5   4  13        0.17       -0.41      1.54 o 
 -11   5  13        2.92        1.27      1.60 o 
 -10   5  13        0.23       -1.24      1.24 o 
  -9   5  13        3.50        1.82      1.59 o 
  -8   5  13        2.68        1.28      1.09 o 
  -7   5  13       44.98       39.77      2.76 o 
  -6   5  13        0.03       -0.32      0.85 o 
  -5   5  13        1.97        3.63      0.94 o 
  -4   5  13        2.68        3.58      0.82 o 
  -3   5  13        8.97        8.88      1.02 o 
  -2   5  13        1.13       -0.20      0.95 o 
  -1   5  13       49.87       47.71      2.55 o 
   0   5  13       88.42       85.28      3.40 o 
   1   5  13        6.26        2.08      1.40 o 
   2   5  13       18.72       12.58      1.93 o 
   3   5  13        0.31       -1.21      1.36 o 
   4   5  13        3.94        2.21      1.35 o 
   5   5  13        0.89       -0.05      2.75 o 
 -10   6  13        1.55        0.21      1.27 o 
  -9   6  13       24.09       24.77      2.02 o 
  -8   6  13        6.59       11.24      1.42 o 
  -7   6  13        0.15       -0.64      1.15 o 
  -6   6  13      122.68      127.32      3.04 o 
  -5   6  13       25.55       26.65      1.22 o 
  -4   6  13       82.78       84.99      3.02 o 
  -3   6  13      117.79      115.17      6.80 o 
  -2   6  13       46.36       50.88      2.66 o 
  -1   6  13        5.52        4.98      1.41 o 
   0   6  13       84.94       84.57      3.48 o 
   1   6  13      136.36      137.64      4.50 o 
   2   6  13       10.28       11.92      2.02 o 
   3   6  13        0.08       -1.39      1.46 o 
   4   6  13       15.09       18.04      2.55 o 
 -10   7  13       14.25       13.69      2.57 o 
  -9   7  13        3.86        3.78      1.38 o 
  -8   7  13       10.88       11.00      1.48 o 
  -7   7  13        6.46        6.73      2.18 o 
  -6   7  13        8.22        8.78      1.18 o 
  -5   7  13        9.41        6.73      0.95 o 
  -4   7  13        2.72        2.10      0.84 o 
  -3   7  13        1.19        0.99      1.23 o 
  -2   7  13        4.83        8.03      1.47 o 
  -1   7  13       68.86       67.18      3.09 o 
   0   7  13        0.04       -0.71      1.26 o 
   1   7  13       46.03       45.95      4.42 o 
   2   7  13        0.23       -0.29      1.45 o 
   3   7  13        3.42        2.85      1.79 o 
   4   7  13        0.03       -0.14      1.76 o 
  -9   8  13        7.91       10.06      2.33 o 
  -8   8  13        1.04       -0.17      1.32 o 
  -7   8  13       27.65       26.08      2.28 o 
  -6   8  13       12.74       11.48      1.16 o 
  -5   8  13       18.60       20.19      1.38 o 
  -4   8  13        3.47        1.61      0.98 o 
  -3   8  13       34.97       37.45      2.56 o 
  -2   8  13      287.74      270.71     11.48 o 
  -1   8  13        0.40        0.33      1.16 o 
   0   8  13       10.65       13.77      2.05 o 
   1   8  13        0.11        0.58      1.51 o 
   2   8  13       17.94       23.72      2.72 o 
   3   8  13        1.75        4.08      1.99 o 
  -9   9  13        0.00       -0.36      2.09 o 
  -8   9  13        0.00       -0.26      1.94 o 
  -7   9  13        2.11        2.91      1.17 o 
  -6   9  13       49.66       47.14      2.00 o 
  -5   9  13        1.45        0.95      0.91 o 
  -4   9  13       23.27       27.24      1.83 o 
  -3   9  13        1.26        0.06      2.24 o 
  -2   9  13        2.59        1.45      1.30 o 
  -1   9  13        0.00        1.15      1.30 o 
   0   9  13        0.27        2.13      2.48 o 
   1   9  13        0.96       -0.08      2.23 o 
   2   9  13        8.19        7.20      2.02 o 
   3   9  13        0.19        2.07      2.43 o 
  -7  10  13        1.95        2.59      1.50 o 
  -6  10  13        0.24        3.01      1.55 o 
  -5  10  13       19.93       19.84      1.78 o 
  -4  10  13       35.69       31.26      2.01 o 
  -3  10  13        3.55        2.92      1.49 o 
  -2  10  13        2.53        3.42      2.16 o 
  -1  10  13        6.37       11.16      3.58 o 
   0  10  13        7.83        3.69      1.76 o 
   1  10  13        7.55        2.35      1.85 o 
   2  10  13        6.77        6.29      2.14 o 
  -7  11  13        1.53        1.17      1.63 o 
  -6  11  13        0.10       -0.99      1.54 o 
  -5  11  13        4.01        3.60      1.67 o 
  -4  11  13        0.23        3.76      2.45 o 
  -3  11  13        1.21       -0.05      1.39 o 
  -2  11  13       34.26       37.30      2.93 o 
  -1  11  13       10.15       18.99      3.21 o 
   0  11  13        1.91        2.40      1.96 o 
   1  11  13        0.18        1.69      2.68 o 
  -6  12  13        0.46        2.83      1.84 o 
  -5  12  13        4.26        6.32      4.33 o 
  -4  12  13        0.02        3.56      2.56 o 
  -3  12  13        0.69       -0.80      2.56 o 
  -2  12  13        2.98        4.45      3.02 o 
  -1  12  13        5.30        6.24      1.98 o 
   0  12  13        1.99        1.26      1.48 o 
  -4  13  13        1.71        7.28      2.94 o 
  -3  13  13        0.78        4.20      2.98 o 
  -2  13  13        0.01        4.17      2.96 o 
 -11   0  14       21.92       25.03      3.45 o 
 -10   0  14        3.98        2.19      1.28 o 
  -9   0  14        2.47        4.20      1.21 o 
  -8   0  14       35.35       36.70      3.79 o 
  -7   0  14        4.48        6.18      1.96 o 
  -6   0  14      192.44      208.70      6.91 o 
  -5   0  14       10.04       10.77      2.18 o 
  -4   0  14      762.55      752.76     15.41 o 
  -3   0  14      276.63      289.92      7.99 o 
  -2   0  14      105.83       96.42      4.26 o 
  -1   0  14        0.00       -0.93      1.14 o 
   0   0  14       19.53       19.46      2.49 o 
   1   0  14       79.93       73.71      4.23 o 
   2   0  14       36.85       36.79      2.49 o 
   3   0  14        1.36       -0.49      1.26 o 
   4   0  14        8.37       12.49      2.13 o 
   5   0  14        2.11        4.23      1.93 o 
 -11   1  14       16.99       22.15      2.48 o 
 -10   1  14        6.15        7.51      1.37 o 
  -9   1  14       32.30       29.01      1.93 o 
  -8   1  14        7.66        9.83      1.24 o 
  -7   1  14       27.07       30.21      2.53 o 
  -6   1  14       96.78       95.12      4.78 o 
  -5   1  14       85.79       91.34      6.01 o 
  -4   1  14       62.97       65.58      2.61 o 
  -3   1  14      501.91      522.99      8.35 o 
  -2   1  14       99.30       99.73      3.13 o 
  -1   1  14        0.58       -0.72      1.24 o 
   0   1  14        0.44       -0.43      0.88 o 
   1   1  14       10.32       11.62      1.28 o 
   2   1  14       27.45       30.21      2.40 o 
   3   1  14        8.14        9.41      1.23 o 
   4   1  14        5.76       10.42      1.41 o 
   5   1  14        1.04        2.39      1.53 o 
 -11   2  14        9.60        8.14      1.60 o 
 -10   2  14        0.17       -1.24      1.24 o 
  -9   2  14        2.38        2.48      1.15 o 
  -8   2  14        8.02        6.35      1.27 o 
  -7   2  14       43.24       44.27      1.94 o 
  -6   2  14       93.73       93.41      3.26 o 
  -5   2  14       31.10       33.76      4.49 o 
  -4   2  14        0.10       -0.51      1.05 o 
  -3   2  14       13.16       13.44      1.53 o 
  -2   2  14      129.95      122.29      3.46 o 
  -1   2  14      216.56      218.84      7.92 o 
   0   2  14       84.27       93.80      3.17 o 
   1   2  14        5.26        3.72      1.04 o 
   2   2  14       22.49       17.04      1.58 o 
   3   2  14        0.01       -1.14      1.30 o 
   4   2  14        8.40        8.70      2.02 o 
   5   2  14        0.50        0.81      1.46 o 
 -11   3  14        0.81       -1.24      1.78 o 
 -10   3  14        2.24       -0.36      1.27 o 
  -9   3  14       44.19       48.83      3.01 o 
  -8   3  14        0.31        0.38      1.01 o 
  -7   3  14      203.89      201.41      3.86 o 
  -6   3  14       18.72       18.21      1.64 o 
  -5   3  14        2.13        2.68      1.04 o 
  -4   3  14        8.42        7.03      1.92 o 
  -3   3  14        0.02       -0.79      0.79 o 
  -2   3  14       24.12       21.63      1.74 o 
  -1   3  14       25.54       28.19      2.02 o 
   0   3  14       38.39       39.74      1.97 o 
   1   3  14        5.52        6.28      1.19 o 
   2   3  14        1.72        0.85      1.36 o 
   3   3  14        3.61        2.56      2.13 o 
   4   3  14        0.11       -1.51      1.51 o 
 -11   4  14        0.93       -1.13      1.35 o 
 -10   4  14        4.56        7.68      1.58 o 
  -9   4  14       37.90       38.93      4.69 o 
  -8   4  14        0.96        1.12      1.10 o 
  -7   4  14       15.73       15.32      1.45 o 
  -6   4  14        0.88        2.30      0.97 o 
  -5   4  14       10.46       11.27      1.49 o 
  -4   4  14        3.91        3.45      1.05 o 
  -3   4  14        8.26       10.37      1.32 o 
  -2   4  14       52.14       48.95      3.38 o 
  -1   4  14       54.11       48.98      1.96 o 
   0   4  14       29.87       26.93      2.25 o 
   1   4  14      118.13      116.31      4.02 o 
   2   4  14        1.62        3.03      2.06 o 
   3   4  14        5.64        0.26      2.48 o 
   4   4  14        0.00       -0.68      1.70 o 
 -11   5  14        2.99        1.20      1.87 o 
 -10   5  14        0.61        0.18      1.36 o 
  -9   5  14       10.13        6.47      1.70 o 
  -8   5  14       11.32       10.96      1.44 o 
  -7   5  14        4.34        3.72      1.10 o 
  -6   5  14        4.73        2.54      0.99 o 
  -5   5  14       67.35       57.30      2.67 o 
  -4   5  14        0.24       -0.12      0.91 o 
  -3   5  14       40.05       45.27      2.23 o 
  -2   5  14       24.36       23.34      1.98 o 
  -1   5  14        7.08        5.35      1.42 o 
   0   5  14       86.93       87.15      3.57 o 
   1   5  14       10.17        6.44      1.75 o 
   2   5  14        8.89        9.16      2.01 o 
   3   5  14        3.78        4.42      1.83 o 
   4   5  14        0.76        1.55      1.73 o 
 -10   6  14        0.91        2.56      1.38 o 
  -9   6  14        0.22       -1.17      1.17 o 
  -8   6  14        0.15        0.45      1.14 o 
  -7   6  14       27.37       23.28      1.72 o 
  -6   6  14        9.52       10.73      1.30 o 
  -5   6  14        0.04        0.28      0.80 o 
  -4   6  14       11.72       14.25      2.46 o 
  -3   6  14        0.00        0.35      1.15 o 
  -2   6  14        6.34        5.18      1.36 o 
  -1   6  14       30.28       27.36      2.33 o 
   0   6  14        1.94       -0.16      1.68 o 
   1   6  14        0.28        0.00      1.52 o 
   2   6  14        6.13        6.83      1.88 o 
   3   6  14        0.26        1.25      1.72 o 
   4   6  14        0.54       -0.99      2.81 o 
 -10   7  14        0.02       -1.26      1.26 o 
  -9   7  14        1.84       -1.22      1.22 o 
  -8   7  14        0.00       -1.05      1.40 o 
  -7   7  14       53.69       51.63      3.36 o 
  -6   7  14       14.68       18.06      1.91 o 
  -5   7  14        9.92        9.78      2.13 o 
  -4   7  14        1.97        4.49      1.79 o 
  -3   7  14        0.33       -0.53      1.19 o 
  -2   7  14       37.52       34.44      2.45 o 
  -1   7  14        2.51        1.75      1.33 o 
   0   7  14       20.50       22.07      2.74 o 
   1   7  14        7.28        5.26      1.83 o 
   2   7  14        0.24        0.28      1.71 o 
   3   7  14        2.54        2.35      2.82 o 
  -9   8  14        0.71        0.92      1.44 o 
  -8   8  14        0.04       -1.94      1.94 o 
  -7   8  14       16.88       15.59      1.96 o 
  -6   8  14        2.64        4.93      1.78 o 
  -5   8  14        1.39        2.69      1.26 o 
  -4   8  14        1.45        1.19      1.71 o 
  -3   8  14       26.29       23.46      2.20 o 
  -2   8  14        8.58       12.86      3.16 o 
  -1   8  14        9.37        8.67      1.81 o 
   0   8  14        1.00       -0.75      1.47 o 
   1   8  14        3.82        2.93      2.35 o 
   2   8  14        8.93       11.36      3.95 o 
   3   8  14       11.30       11.32      2.41 o 
  -9   9  14        0.37       -0.67      2.21 o 
  -8   9  14        0.51        1.17      1.45 o 
  -7   9  14        7.52        7.48      2.74 o 
  -6   9  14        0.00        2.65      1.58 o 
  -5   9  14        0.43       -0.96      1.02 o 
  -4   9  14      113.23      120.43      4.08 o 
  -3   9  14       29.24       22.72      2.22 o 
  -2   9  14        7.57       10.81      1.84 o 
  -1   9  14       14.27       19.94      2.32 o 
   0   9  14        4.87        4.21      1.84 o 
   1   9  14        5.42        7.32      2.54 o 
   2   9  14       10.33       11.54      2.37 o 
  -7  10  14       10.82       12.39      2.77 o 
  -6  10  14        0.00        0.40      2.27 o 
  -5  10  14       23.34       27.57      2.04 o 
  -4  10  14       26.90       31.23      8.57 o 
  -3  10  14       24.54       29.56      3.32 o 
  -2  10  14        0.14        0.09      1.39 o 
  -1  10  14        0.85        0.41      1.50 o 
   0  10  14        0.13        0.78      1.69 o 
   1  10  14        0.33        2.35      1.85 o 
  -5  11  14       12.63       13.48      2.27 o 
  -4  11  14        2.80        1.23      2.47 o 
  -3  11  14        0.46        0.54      1.50 o 
  -2  11  14        6.13        7.45      1.94 o 
  -1  11  14       16.69       21.63      2.70 o 
   0  11  14        4.29        5.58      2.10 o 
  -5  12  14        0.31        4.28      2.65 o 
  -4  12  14        5.00       10.88      3.15 o 
  -3  12  14        0.60        0.96      2.69 o 
  -2  12  14        0.00        0.78      1.63 o 
  -1  12  14       23.33       25.57      2.93 o 
 -11   1  15        5.27        4.47      1.45 o 
 -10   1  15        1.68        0.86      1.13 o 
  -9   1  15        3.03        2.75      1.10 o 
  -8   1  15      104.02       99.93      4.43 o 
  -7   1  15       31.21       23.24      2.15 o 
  -6   1  15       12.49       13.70      1.82 o 
  -5   1  15      133.24      139.57      3.98 o 
  -4   1  15       40.10       37.62      3.64 o 
  -3   1  15      203.77      204.73      6.94 o 
  -2   1  15        0.90        1.24      0.92 o 
  -1   1  15       18.26       21.95      2.29 o 
   0   1  15        0.41        0.34      1.02 o 
   1   1  15       27.51       25.33      2.16 o 
   2   1  15        1.77        0.41      1.26 o 
   3   1  15        0.54        1.94      1.73 o 
   4   1  15        6.80        8.28      2.65 o 
 -11   2  15        8.05        8.28      1.61 o 
 -10   2  15        0.38       -1.15      1.15 o 
  -9   2  15        0.46       -0.99      0.99 o 
  -8   2  15       84.09       78.84      2.53 o 
  -7   2  15        0.76        1.08      1.66 o 
  -6   2  15       40.60       39.88      3.04 o 
  -5   2  15      103.95      104.58      4.08 o 
  -4   2  15        0.01       -0.78      0.84 o 
  -3   2  15        1.96        1.98      1.54 o 
  -2   2  15       50.15       51.05      3.66 o 
  -1   2  15       65.95       69.82      3.02 o 
   0   2  15       49.09       46.92      3.58 o 
   1   2  15        2.83        1.76      1.30 o 
   2   2  15        5.92        5.07      2.22 o 
   3   2  15        0.01        1.52      1.65 o 
   4   2  15        0.37        1.30      2.45 o 
 -11   3  15        2.31        1.28      1.58 o 
 -10   3  15        4.44        3.50      1.40 o 
  -9   3  15       17.14       15.53      1.64 o 
  -8   3  15        1.16        0.83      1.04 o 
  -7   3  15        5.43        8.65      1.23 o 
  -6   3  15        9.33       10.11      1.57 o 
  -5   3  15       77.56       81.26      3.78 o 
  -4   3  15        4.27        2.94      1.09 o 
  -3   3  15        0.58        0.53      0.95 o 
  -2   3  15        0.74        0.36      0.90 o 
  -1   3  15       74.53       71.75      3.33 o 
   0   3  15       89.70       85.18      3.14 o 
   1   3  15       48.58       49.75      3.99 o 
   2   3  15        4.58        4.84      1.64 o 
   3   3  15        7.49        4.83      1.81 o 
   4   3  15       12.80       13.10      2.38 o 
 -11   4  15        0.34        0.45      1.41 o 
 -10   4  15        2.47        2.05      1.40 o 
  -9   4  15        4.39        3.98      1.36 o 
  -8   4  15       14.92       17.71      2.44 o 
  -7   4  15       11.69       11.36      1.35 o 
  -6   4  15       89.68       92.78      3.34 o 
  -5   4  15      158.55      161.86      4.29 o 
  -4   4  15       13.73        9.43      1.41 o 
  -3   4  15       44.68       47.18      2.30 o 
  -2   4  15       99.69      102.40      3.28 o 
  -1   4  15       15.76        9.00      2.27 o 
   0   4  15      120.08      119.13      5.80 o 
   1   4  15       35.58       31.83      2.62 o 
   2   4  15        8.90        9.99      2.01 o 
   3   4  15        0.27       -0.71      1.58 o 
   4   4  15        0.22        1.08      3.84 o 
 -10   5  15        5.54        6.79      2.31 o 
  -9   5  15        7.33        8.26      1.51 o 
  -8   5  15       27.76       29.54      1.99 o 
  -7   5  15       55.61       56.25      3.06 o 
  -6   5  15        8.30        6.83      1.16 o 
  -5   5  15       48.45       44.74      2.40 o 
  -4   5  15        1.67        2.48      1.09 o 
  -3   5  15       60.56       63.04      4.05 o 
  -2   5  15        0.02        0.56      1.60 o 
  -1   5  15       16.36       12.71      2.50 o 
   0   5  15        6.42        8.02      1.77 o 
   1   5  15        1.90        2.14      1.52 o 
   2   5  15        3.03        2.88      1.72 o 
   3   5  15        1.33       -0.53      3.32 o 
 -10   6  15        1.18        0.88      1.39 o 
  -9   6  15       11.01       10.21      1.62 o 
  -8   6  15        1.19       -0.09      1.08 o 
  -7   6  15       47.05       46.98      3.64 o 
  -6   6  15        0.15        0.28      0.95 o 
  -5   6  15        3.60        5.13      1.97 o 
  -4   6  15      187.70      174.76      6.76 o 
  -3   6  15        5.63        6.48      1.98 o 
  -2   6  15        9.30        8.37      2.13 o 
  -1   6  15       21.26       18.35      2.88 o 
   0   6  15        4.13        0.62      1.76 o 
   1   6  15        1.26        0.74      1.60 o 
   2   6  15        0.81        1.17      1.75 o 
   3   6  15        0.65       -0.07      2.32 o 
 -10   7  15        0.68        0.93      1.39 o 
  -9   7  15        7.09        3.78      1.36 o 
  -8   7  15        9.34        8.59      1.83 o 
  -7   7  15        1.70        1.61      3.09 o 
  -6   7  15       17.32       18.04      2.37 o 
  -5   7  15       24.59       26.55      3.23 o 
  -4   7  15       65.92       59.46      4.09 o 
  -3   7  15       13.96       13.83      2.66 o 
  -2   7  15        2.09        2.41      1.73 o 
  -1   7  15        0.04       -1.13      1.22 o 
   0   7  15       83.60       86.86      5.00 o 
   1   7  15       22.80       19.91      3.86 o 
   2   7  15        0.32        0.07      1.76 o 
   3   7  15        0.82       -3.10      3.10 o 
  -9   8  15       15.04       20.31      2.37 o 
  -8   8  15        2.23        1.98      2.58 o 
  -7   8  15       50.79       50.24      2.81 o 
  -6   8  15       35.07       32.36      3.82 o 
  -5   8  15        1.65        1.24      1.66 o 
  -4   8  15        1.76        3.08      1.83 o 
  -3   8  15       31.99       27.88      3.43 o 
  -2   8  15       19.21       14.07      1.97 o 
  -1   8  15       19.00       18.34      2.26 o 
   0   8  15        5.44        5.67      1.87 o 
   1   8  15        0.00        0.19      2.49 o 
   2   8  15        0.21        0.03      2.95 o 
  -8   9  15       10.15       11.19      2.48 o 
  -7   9  15       12.78       15.22      2.29 o 
  -6   9  15        0.07       -1.21      1.21 o 
  -5   9  15       30.91       29.11      3.52 o 
  -4   9  15       26.89       27.26      3.53 o 
  -3   9  15        9.18        4.96      2.08 o 
  -2   9  15       11.77       10.55      1.95 o 
  -1   9  15        1.24       -0.73      1.92 o 
   0   9  15        4.60        6.01      1.90 o 
   1   9  15        5.74        4.79      2.13 o 
   2   9  15        0.45       -3.38      3.38 o 
  -8  10  15        0.60        0.69      2.25 o 
  -7  10  15        0.07       -1.88      1.88 o 
  -6  10  15        4.78        3.43      1.48 o 
  -5  10  15       44.14       42.98      4.33 o 
  -4  10  15        6.65        2.36      2.00 o 
  -3  10  15       20.26       26.53      2.54 o 
  -2  10  15        3.89        4.79      2.77 o 
  -1  10  15        0.00       -1.19      3.25 o 
   0  10  15        2.58        2.76      1.98 o 
   1  10  15        0.00        1.09      2.30 o 
  -4  11  15        0.90       -0.13      1.86 o 
  -3  11  15        0.48        0.21      2.43 o 
  -2  11  15        2.26        4.70      1.89 o 
  -1  11  15        0.10       -0.47      1.71 o 
   0  11  15       10.31       10.04      2.42 o 
  -3  12  15        1.78        2.99      2.90 o 
 -11   0  16        1.63       -1.76      2.55 o 
 -10   0  16        1.58        2.10      2.42 o 
  -9   0  16        0.81       -0.66      2.18 o 
  -8   0  16        5.29        8.93      2.43 o 
  -7   0  16        9.23        5.48      2.11 o 
  -6   0  16       50.90       59.10      4.18 o 
  -5   0  16        0.55        1.58      1.65 o 
  -4   0  16      346.74      340.69      9.37 o 
  -3   0  16      222.68      229.68      7.37 o 
  -2   0  16       42.47       40.46      3.15 o 
  -1   0  16       34.06       36.58      3.51 o 
   0   0  16        1.16       -0.67      1.50 o 
   1   0  16       22.62       23.73      3.09 o 
   2   0  16        4.35        3.00      2.06 o 
   3   0  16        0.09        3.61      2.21 o 
 -11   1  16        3.28        4.00      2.44 o 
 -10   1  16        8.01       10.03      2.11 o 
  -9   1  16        0.24        0.38      1.45 o 
  -8   1  16        0.91        0.33      1.31 o 
  -7   1  16       28.45       30.78      3.54 o 
  -6   1  16       22.06       26.55      2.26 o 
  -5   1  16      299.03      318.72      6.48 o 
  -4   1  16        3.98        5.61      1.32 o 
  -3   1  16      351.72      364.27      6.90 o 
  -2   1  16        0.23       -0.13      1.14 o 
  -1   1  16      116.37      124.00      9.05 o 
   0   1  16        0.58        1.57      1.11 o 
   1   1  16        4.32        5.01      1.41 o 
   2   1  16        1.62        4.07      1.52 o 
   3   1  16        0.02        1.07      2.27 o 
   4   1  16       11.12       17.22      3.44 o 
 -11   2  16       33.16       35.27      2.29 o 
 -10   2  16        1.93       -0.50      1.19 o 
  -9   2  16       20.95       22.17      2.51 o 
  -8   2  16        5.93        6.84      1.66 o 
  -7   2  16        1.75        2.37      1.29 o 
  -6   2  16        8.81       10.23      1.59 o 
  -5   2  16       24.15       27.17      2.16 o 
  -4   2  16       27.95       22.31      2.21 o 
  -3   2  16       64.03       70.44      2.86 o 
  -2   2  16        5.10        4.40      1.13 o 
  -1   2  16       12.70       12.34      1.64 o 
   0   2  16       10.59        7.15      1.76 o 
   1   2  16        0.16        0.09      1.19 o 
   2   2  16       48.02       59.55      4.53 o 
   3   2  16        8.65        8.41      2.83 o 
 -11   3  16        0.15        0.68      1.40 o 
 -10   3  16        0.94       -2.11      2.11 o 
  -9   3  16       12.81       12.82      1.55 o 
  -8   3  16        3.24        1.05      1.38 o 
  -7   3  16       17.36       15.91      1.97 o 
  -6   3  16       73.20       76.35      3.18 o 
  -5   3  16       51.22       47.14      3.76 o 
  -4   3  16        3.54        4.55      1.19 o 
  -3   3  16        7.10        8.30      1.35 o 
  -2   3  16        1.45        0.55      0.99 o 
  -1   3  16       22.58       25.72      2.09 o 
   0   3  16       78.58       71.95      4.67 o 
   1   3  16        9.27       11.77      2.62 o 
   2   3  16        0.99        4.13      2.41 o 
   3   3  16        9.10       14.53      3.24 o 
 -10   4  16        4.81        7.47      1.51 o 
  -9   4  16       20.55       20.51      1.88 o 
  -8   4  16        2.24        4.09      1.24 o 
  -7   4  16       33.15       34.98      2.61 o 
  -6   4  16        0.22        0.43      2.31 o 
  -5   4  16        0.81        0.47      1.03 o 
  -4   4  16        7.97        9.31      1.43 o 
  -3   4  16        5.00        5.15      1.20 o 
  -2   4  16       70.71       56.46      4.02 o 
  -1   4  16        0.14       -1.55      1.55 o 
   0   4  16       84.03       95.79      5.58 o 
   1   4  16        4.39        6.20      2.42 o 
   2   4  16        3.62        3.43      2.17 o 
   3   4  16        3.72        5.49      2.55 o 
 -10   5  16        0.00        0.62      1.30 o 
  -9   5  16       10.89       10.96      1.61 o 
  -8   5  16        3.83        3.95      1.26 o 
  -7   5  16        2.63        1.34      1.04 o 
  -6   5  16       20.96       19.01      1.96 o 
  -5   5  16        0.97        0.98      1.12 o 
  -4   5  16        8.67        8.62      2.20 o 
  -3   5  16        3.37        4.37      1.81 o 
  -2   5  16       24.23       25.17      3.25 o 
  -1   5  16       46.64       40.65      4.08 o 
   0   5  16        3.18        5.97      2.29 o 
   1   5  16        6.87        4.52      2.50 o 
   2   5  16        0.18        2.59      2.20 o 
   3   5  16        1.52        2.58      2.23 o 
 -10   6  16        0.13       -0.33      1.98 o 
  -9   6  16        0.57        0.94      1.32 o 
  -8   6  16        0.96        0.79      1.19 o 
  -7   6  16        0.08        1.34      1.07 o 
  -6   6  16        0.08       -0.86      1.53 o 
  -5   6  16        0.43       -1.36      1.41 o 
  -4   6  16        0.04       -0.19      1.60 o 
  -3   6  16        1.30        1.27      1.69 o 
  -2   6  16       10.00       14.78      2.81 o 
  -1   6  16       29.50       19.18      3.13 o 
   0   6  16        4.35        6.54      2.43 o 
   1   6  16        7.27        5.58      2.58 o 
   2   6  16        1.65        4.62      2.38 o 
  -9   7  16        0.49       -2.18      2.18 o 
  -8   7  16        0.32       -1.17      1.31 o 
  -7   7  16        0.09       -1.22      1.22 o 
  -6   7  16        0.02        0.49      1.81 o 
  -5   7  16        0.02        0.66      1.55 o 
  -4   7  16        0.72        1.06      1.68 o 
  -3   7  16       25.83       21.09      3.15 o 
  -2   7  16        1.18        1.80      1.74 o 
  -1   7  16       26.96       32.05      3.91 o 
   0   7  16       39.37       37.36      4.28 o 
   1   7  16        0.07        0.48      2.19 o 
   2   7  16        1.52        0.51      1.82 o 
  -9   8  16        0.08       -1.71      1.71 o 
  -8   8  16        0.03       -1.55      1.55 o 
  -7   8  16        8.51       11.24      1.93 o 
  -6   8  16       31.51       34.06      3.81 o 
  -5   8  16        0.66        1.57      1.85 o 
  -4   8  16        6.33       10.00      2.47 o 
  -3   8  16        0.01       -1.40      1.50 o 
  -2   8  16        0.50        2.03      1.81 o 
  -1   8  16        0.42        0.92      2.03 o 
   0   8  16        4.50        5.58      2.44 o 
   1   8  16       11.91        8.58      3.07 o 
  -8   9  16        1.35        2.67      1.60 o 
  -7   9  16        0.25        0.27      1.41 o 
  -6   9  16       34.13       31.41      3.80 o 
  -5   9  16        3.08        3.08      2.15 o 
  -4   9  16       17.02       17.59      3.03 o 
  -3   9  16        9.24       18.40      3.24 o 
  -2   9  16        1.43       -0.32      1.66 o 
  -1   9  16        1.03        1.83      2.01 o 
   0   9  16        4.24        4.44      2.48 o 
   1   9  16        5.97        2.99      3.60 o 
  -7  10  16        1.52        2.85      2.53 o 
  -6  10  16        1.79       -0.17      1.96 o 
  -5  10  16        1.10        4.08      2.28 o 
  -4  10  16       11.39       11.50      2.84 o 
  -3  10  16       14.59       25.18      3.68 o 
  -2  10  16        2.23       -0.08      1.89 o 
  -1  10  16        0.67        0.00      2.20 o 
   0  10  16        0.09       -2.10      2.10 o 
  -5  11  16        0.89        2.62      2.24 o 
  -4  11  16        8.76       10.27      2.77 o 
  -3  11  16        1.66       -0.29      2.04 o 
  -2  11  16       15.11       12.54      3.21 o 
 -11   1  17        0.11       -2.35      2.35 o 
 -10   1  17        0.02       -0.90      1.57 o 
  -9   1  17        6.94        7.24      1.87 o 
  -8   1  17        4.65        4.52      1.56 o 
  -7   1  17        0.92       -0.43      1.31 o 
  -6   1  17      147.06      143.91      4.33 o 
  -5   1  17      213.43      206.99      5.13 o 
  -4   1  17       10.98        9.04      1.51 o 
  -3   1  17       98.99       89.98      3.29 o 
  -2   1  17       32.31       30.43      3.04 o 
  -1   1  17       11.37       10.81      1.63 o 
   0   1  17        0.56       -0.26      1.12 o 
   1   1  17        0.01        1.10      1.34 o 
   2   1  17        0.54        2.05      2.12 o 
   3   1  17        4.87       10.13      3.01 o 
 -10   2  17        0.25        0.47      1.60 o 
  -9   2  17        0.91        0.50      1.82 o 
  -8   2  17        1.54        1.38      1.40 o 
  -7   2  17       60.83       65.92      3.61 o 
  -6   2  17        0.27        1.24      1.20 o 
  -5   2  17        0.00       -0.98      0.98 o 
  -4   2  17        0.62       -0.56      0.92 o 
  -3   2  17       24.11       19.00      1.88 o 
  -2   2  17        4.33        6.40      1.38 o 
  -1   2  17        2.16        1.83      1.19 o 
   0   2  17       11.96       10.17      1.69 o 
   1   2  17        0.85       -0.77      2.01 o 
   2   2  17        1.26        2.13      2.14 o 
   3   2  17        7.04       12.27      3.08 o 
 -10   3  17       36.75       30.44      2.14 o 
  -9   3  17        0.42        0.86      1.77 o 
  -8   3  17       39.01       37.61      2.90 o 
  -7   3  17       10.36       14.08      1.95 o 
  -6   3  17        7.42        5.19      1.43 o 
  -5   3  17        4.47        5.77      1.42 o 
  -4   3  17       22.81       22.11      2.01 o 
  -3   3  17        0.01        1.00      1.01 o 
  -2   3  17       26.39       25.42      2.18 o 
  -1   3  17        8.25        8.09      2.32 o 
   0   3  17        0.28        0.02      1.78 o 
   1   3  17       15.15       12.90      3.03 o 
   2   3  17        1.08        1.07      2.23 o 
   3   3  17        1.89        4.99      2.69 o 
 -10   4  17        0.03       -1.31      1.91 o 
  -9   4  17        0.29       -0.60      1.13 o 
  -8   4  17        7.90       12.06      5.38 o 
  -7   4  17       13.09       12.53      1.84 o 
  -6   4  17       72.36       73.24      3.19 o 
  -5   4  17       14.86       16.76      1.88 o 
  -4   4  17       33.33       30.14      3.16 o 
  -3   4  17        0.03       -1.35      1.35 o 
  -2   4  17      114.45      103.74      5.53 o 
  -1   4  17        0.06       -1.50      1.50 o 
   0   4  17        0.28        1.43      2.08 o 
   1   4  17        7.04       10.74      2.93 o 
   2   4  17        3.74        3.52      2.37 o 
 -10   5  17        1.01       -0.61      1.25 o 
  -9   5  17        6.07        6.94      1.50 o 
  -8   5  17        3.95        2.64      1.52 o 
  -7   5  17       29.19       31.02      2.56 o 
  -6   5  17       24.90       24.91      2.22 o 
  -5   5  17        4.46        2.36      1.92 o 
  -4   5  17        2.71        4.33      2.02 o 
  -3   5  17        1.23       -0.36      1.56 o 
  -2   5  17       11.43       14.45      2.83 o 
  -1   5  17       12.66       16.01      2.87 o 
   0   5  17        2.25        2.65      2.16 o 
   1   5  17        0.35       -1.73      2.27 o 
   2   5  17        3.29        4.21      2.50 o 
 -10   6  17        0.08       -1.27      1.27 o 
  -9   6  17        5.68        7.32      2.42 o 
  -8   6  17        9.20        5.94      1.39 o 
  -7   6  17       30.07       28.69      3.60 o 
  -6   6  17        0.07        1.06      1.83 o 
  -5   6  17        0.15       -1.37      1.68 o 
  -4   6  17       68.48       66.48      4.54 o 
  -3   6  17       48.36       36.39      3.96 o 
  -2   6  17        0.82       -1.60      1.60 o 
  -1   6  17       39.84       39.49      4.27 o 
   0   6  17       33.79       32.85      4.15 o 
   1   6  17        5.81        9.47      3.06 o 
  -9   7  17       22.29       23.82      3.49 o 
  -8   7  17        0.94        1.18      2.13 o 
  -7   7  17        1.28        3.33      2.20 o 
  -6   7  17        0.82        4.51      2.07 o 
  -5   7  17       10.52       10.86      2.53 o 
  -4   7  17        5.22        5.99      2.18 o 
  -3   7  17        0.09        2.33      1.98 o 
  -2   7  17       10.93       12.40      2.84 o 
  -1   7  17        0.01        0.54      2.07 o 
   0   7  17        0.01        1.34      2.10 o 
   1   7  17        0.11        1.24      2.45 o 
  -8   8  17        0.01       -0.87      1.43 o 
  -7   8  17        4.70        0.08      1.93 o 
  -6   8  17        5.05        6.17      2.44 o 
  -5   8  17       15.63       15.86      2.90 o 
  -4   8  17        1.54        1.85      2.13 o 
  -3   8  17       10.32        9.59      2.66 o 
  -2   8  17        0.27        2.97      2.10 o 
  -1   8  17        1.67        0.03      2.05 o 
   0   8  17        0.42        2.05      2.37 o 
  -8   9  17        0.03       -1.45      1.45 o 
  -7   9  17       15.27       13.04      3.07 o 
  -6   9  17        4.62        5.95      2.35 o 
  -5   9  17       30.11       30.43      3.86 o 
  -4   9  17        3.10        5.83      2.37 o 
  -3   9  17        3.62        3.43      2.21 o 
  -2   9  17        3.43        3.87      2.31 o 
  -1   9  17        2.00        4.98      2.33 o 
   0   9  17        0.16        2.71      2.44 o 
  -6  10  17       10.48       11.20      2.74 o 
  -5  10  17        0.05       -1.93      1.93 o 
  -4  10  17        0.04        0.88      2.23 o 
  -3  10  17       17.44       22.41      3.53 o 
  -2  10  17        3.11        5.31      2.63 o 
  -1  10  17        0.01       -1.75      2.20 o 
 -10   0  18        3.05        1.41      2.35 o 
  -9   0  18        7.56       11.86      2.99 o 
  -8   0  18        8.30        6.13      2.32 o 
  -7   0  18        7.84        8.50      2.53 o 
  -6   0  18       45.78       44.93      4.17 o 
  -5   0  18      667.73      677.99     15.59 o 
  -4   0  18       44.40       50.37      4.00 o 
  -3   0  18       51.68       63.96      4.22 o 
  -2   0  18        3.65        6.51      1.97 o 
  -1   0  18        5.72        4.36      1.90 o 
   0   0  18        3.88        7.91      2.37 o 
   1   0  18        0.01        1.32      2.11 o 
   2   0  18        0.24        1.38      2.22 o 
 -10   1  18        5.49        2.63      1.82 o 
  -9   1  18        3.84        5.83      2.32 o 
  -8   1  18        2.05       -0.78      1.42 o 
  -7   1  18       21.98       21.26      2.24 o 
  -6   1  18       42.04       40.34      2.83 o 
  -5   1  18       46.18       55.15      2.94 o 
  -4   1  18        0.10       -0.95      0.95 o 
  -3   1  18       52.21       58.13      2.86 o 
  -2   1  18        0.01        0.99      1.15 o 
  -1   1  18        0.50        0.24      1.05 o 
   0   1  18        0.33       -0.09      1.22 o 
   1   1  18        4.36        4.12      2.82 o 
   2   1  18        1.48        7.25      2.72 o 
 -10   2  18        0.89       -0.68      1.68 o 
  -9   2  18       23.66       24.73      2.62 o 
  -8   2  18        2.33        2.46      1.50 o 
  -7   2  18       66.78       66.16      3.27 o 
  -6   2  18       20.29       22.94      2.20 o 
  -5   2  18        3.67        2.82      1.28 o 
  -4   2  18        2.81        2.20      1.50 o 
  -3   2  18       31.12       28.60      2.48 o 
  -2   2  18        2.84        2.57      1.21 o 
  -1   2  18       18.88       24.01      2.29 o 
   0   2  18        1.02        0.90      2.01 o 
   1   2  18       31.90       31.23      4.11 o 
   2   2  18       16.22       26.20      3.89 o 
 -10   3  18        0.28       -1.58      1.61 o 
  -9   3  18        0.18       -1.18      2.18 o 
  -8   3  18       10.49       11.02      2.74 o 
  -7   3  18        2.19        4.18      1.53 o 
  -6   3  18        4.87        3.50      1.41 o 
  -5   3  18        0.81       -0.62      1.11 o 
  -4   3  18        8.40        9.64      1.55 o 
  -3   3  18        3.30        0.96      1.12 o 
  -2   3  18        0.61       -0.71      1.40 o 
  -1   3  18        1.34        2.32      2.07 o 
   0   3  18        1.48        3.50      2.22 o 
   1   3  18       23.79       28.11      4.04 o 
   2   3  18        5.00        4.75      2.50 o 
 -10   4  18        0.02       -2.39      2.39 o 
  -9   4  18        1.90       -0.02      1.79 o 
  -8   4  18        2.15        1.90      1.53 o 
  -7   4  18       15.27       13.23      1.90 o 
  -6   4  18        0.64       -0.09      1.22 o 
  -5   4  18        1.33        0.35      1.06 o 
  -4   4  18        5.84        8.35      2.20 o 
  -3   4  18       16.38       15.87      2.84 o 
  -2   4  18       20.81       18.77      3.21 o 
  -1   4  18        8.58        6.72      2.44 o 
   0   4  18        4.45        3.55      2.28 o 
   1   4  18        1.91        4.99      2.57 o 
   2   4  18        3.67        3.83      2.46 o 
 -10   5  18        0.84        1.01      1.30 o 
  -9   5  18        2.50        0.88      1.55 o 
  -8   5  18        3.28        1.75      3.37 o 
  -7   5  18        7.36        8.93      1.77 o 
  -6   5  18        7.26        4.68      2.17 o 
  -5   5  18        0.40        0.03      1.72 o 
  -4   5  18       58.03       63.39      4.46 o 
  -3   5  18        9.40        5.47      2.17 o 
  -2   5  18        6.68        9.09      2.49 o 
  -1   5  18        0.94        3.03      2.26 o 
   0   5  18        1.50        1.88      2.29 o 
   1   5  18        0.24       -1.87      1.87 o 
  -9   6  18        0.00        0.48      2.31 o 
  -8   6  18        0.02       -0.26      1.83 o 
  -7   6  18        6.26        6.42      2.43 o 
  -6   6  18        0.30        0.67      1.89 o 
  -5   6  18        8.64        5.15      2.24 o 
  -4   6  18       19.55       23.60      3.37 o 
  -3   6  18        3.76        5.92      2.27 o 
  -2   6  18       40.93       43.84      4.54 o 
  -1   6  18        4.90        4.40      2.44 o 
   0   6  18        2.58        3.90      2.32 o 
   1   6  18        0.00       -0.03      2.29 o 
  -9   7  18        0.00       -0.99      1.53 o 
  -8   7  18        3.52        3.11      2.40 o 
  -7   7  18        2.74        5.60      2.36 o 
  -6   7  18        5.31        5.22      2.21 o 
  -5   7  18        3.62        4.05      2.19 o 
  -4   7  18        0.14       -0.10      1.70 o 
  -3   7  18        0.07       -1.58      1.58 o 
  -2   7  18       13.13       13.57      3.00 o 
  -1   7  18        0.09        0.56      2.01 o 
   0   7  18       17.70       14.87      3.40 o 
  -8   8  18        0.21       -0.99      1.89 o 
  -7   8  18        1.16        2.66      2.19 o 
  -6   8  18        4.02        1.90      2.18 o 
  -5   8  18       13.78       16.25      3.06 o 
  -4   8  18        0.44        1.15      1.94 o 
  -3   8  18        0.01        2.46      2.04 o 
  -2   8  18        2.32        1.11      2.22 o 
  -1   8  18        1.69       -0.87      2.17 o 
  -7   9  18        4.49        1.70      2.36 o 
  -6   9  18        2.46        1.11      2.11 o 
  -5   9  18        0.57       -1.50      1.77 o 
  -4   9  18        7.59       13.86      3.22 o 
  -3   9  18        5.66        8.55      2.67 o 
  -2   9  18        5.35        3.37      2.44 o 
  -5  10  18       11.05        6.21      2.56 o 
  -4  10  18       15.39       20.04      3.60 o 
  -3  10  18        0.00        1.86      2.27 o 
 -10   1  19        0.63        1.41      1.74 o 
  -9   1  19        3.59        1.71      1.61 o 
  -8   1  19        0.11       -0.88      1.35 o 
  -7   1  19       17.30       18.02      2.23 o 
  -6   1  19        0.01       -0.10      1.31 o 
  -5   1  19        0.01        0.90      1.55 o 
  -4   1  19        2.35        0.81      1.19 o 
  -3   1  19        1.48        0.46      1.16 o 
  -2   1  19       10.75       12.40      2.03 o 
  -1   1  19        3.57        6.62      2.86 o 
   0   1  19        7.67        8.00      2.63 o 
   1   1  19       10.35        7.30      2.66 o 
 -10   2  19        2.04        3.46      1.88 o 
  -9   2  19        1.43        2.39      1.70 o 
  -8   2  19        3.06        2.35      1.63 o 
  -7   2  19       70.69       71.77      3.46 o 
  -6   2  19        9.82        9.22      2.15 o 
  -5   2  19        6.39        9.77      2.91 o 
  -4   2  19        7.57        4.78      1.41 o 
  -3   2  19       10.61       14.01      1.83 o 
  -2   2  19        1.27        0.20      1.21 o 
  -1   2  19        1.87        1.93      2.14 o 
   0   2  19       22.50       31.93      4.05 o 
   1   2  19        0.17        1.86      2.39 o 
 -10   3  19        5.50        3.25      1.92 o 
  -9   3  19        0.06        0.52      1.56 o 
  -8   3  19      100.39      108.17      5.63 o 
  -7   3  19        1.02        0.21      1.33 o 
  -6   3  19        5.81        8.09      1.63 o 
  -5   3  19        1.17        0.07      1.90 o 
  -4   3  19        7.89        8.53      1.55 o 
  -3   3  19        9.85       11.64      1.71 o 
  -2   3  19        3.98        2.41      2.05 o 
  -1   3  19        1.52        1.13      2.00 o 
   0   3  19       34.05       31.49      4.12 o 
   1   3  19        8.69        7.39      2.80 o 
 -10   4  19        0.43       -0.45      2.58 o 
  -9   4  19        0.47        2.21      1.72 o 
  -8   4  19        1.49        0.40      1.43 o 
  -7   4  19        0.68        1.73      1.34 o 
  -6   4  19        1.34        0.27      1.26 o 
  -5   4  19        1.89        4.04      1.49 o 
  -4   4  19        3.11        5.04      2.12 o 
  -3   4  19       26.98       28.87      3.81 o 
  -2   4  19        6.21        6.29      2.32 o 
  -1   4  19       15.06       17.62      3.39 o 
   0   4  19        0.80        1.61      2.38 o 
   1   4  19        8.86        5.50      2.95 o 
  -9   5  19        3.69        3.59      1.84 o 
  -8   5  19        0.46       -1.31      1.31 o 
  -7   5  19        2.21        2.36      2.20 o 
  -6   5  19       28.95       22.35      3.48 o 
  -5   5  19        3.76        5.87      2.29 o 
  -4   5  19       23.16       23.73      3.37 o 
  -3   5  19        0.23        0.81      2.01 o 
  -2   5  19        6.16       14.86      3.13 o 
  -1   5  19        2.34        0.19      2.20 o 
   0   5  19        4.73        2.80      2.29 o 
  -9   6  19        0.11       -2.13      2.13 o 
  -8   6  19        1.15       -0.45      1.93 o 
  -7   6  19        0.89        1.59      2.18 o 
  -6   6  19        1.44       -1.59      1.73 o 
  -5   6  19        4.09        6.62      2.31 o 
  -4   6  19        0.46        0.36      1.91 o 
  -3   6  19        0.35       -1.66      1.66 o 
  -2   6  19        0.89       -0.70      2.01 o 
  -1   6  19        0.12        4.03      2.35 o 
   0   6  19        0.11        2.06      2.33 o 
  -8   7  19        0.67       -1.98      1.98 o 
  -7   7  19       22.10       28.42      3.89 o 
  -6   7  19        7.45       10.79      2.78 o 
  -5   7  19        5.96        8.26      2.49 o 
  -4   7  19        4.02        1.79      2.10 o 
  -3   7  19        0.07        1.48      1.89 o 
  -2   7  19        0.03       -0.64      1.95 o 
  -1   7  19       21.74       21.10      3.74 o 
  -7   8  19        3.79        5.43      2.61 o 
  -6   8  19        0.03       -1.58      1.58 o 
  -5   8  19        8.25       13.08      2.97 o 
  -4   8  19        0.85        1.47      1.97 o 
  -3   8  19        0.27        2.18      2.07 o 
  -2   8  19        2.14        5.51      2.68 o 
  -6   9  19        6.54        7.63      2.85 o 
  -5   9  19       24.68       34.31      4.48 o 
  -4   9  19        0.79        1.13      2.14 o 
  -3   9  19        3.54        5.77      2.71 o 
 -10   0  20        3.21        3.43      2.53 o 
  -9   0  20        1.10        8.95      2.99 o 
  -8   0  20        0.34       -1.07      2.09 o 
  -7   0  20        1.54        4.67      2.30 o 
  -6   0  20       15.13       11.02      2.68 o 
  -5   0  20      246.08      244.18      8.68 o 
  -4   0  20        0.73       -0.47      1.81 o 
  -3   0  20       17.38       21.61      3.22 o 
  -2   0  20        0.71       -0.44      1.62 o 
  -1   0  20        3.07        1.69      2.07 o 
   0   0  20        5.47       10.81      2.77 o 
 -10   1  20        0.75        1.27      2.22 o 
  -9   1  20        2.97        0.39      1.60 o 
  -8   1  20        0.30       -1.24      1.44 o 
  -7   1  20        9.43        8.00      1.87 o 
  -6   1  20       13.51       14.06      2.36 o 
  -5   1  20       24.46       29.32      3.31 o 
  -4   1  20        6.56        6.33      2.27 o 
  -3   1  20        3.29        6.09      2.97 o 
  -2   1  20       22.18       22.59      2.32 o 
  -1   1  20        3.38        5.20      3.11 o 
   0   1  20        0.42        1.21      2.15 o 
   1   1  20        0.41       -1.61      2.57 o 
 -10   2  20        2.95       -1.90      2.47 o 
  -9   2  20        4.08        4.66      1.81 o 
  -8   2  20        0.49        0.72      1.58 o 
  -7   2  20       55.50       54.56      4.08 o 
  -6   2  20       22.90       28.46      4.45 o 
  -5   2  20        0.08       -0.20      1.90 o 
  -4   2  20        1.93        1.41      1.17 o 
  -3   2  20        0.12       -1.07      1.07 o 
  -2   2  20        8.48        8.58      2.21 o 
  -1   2  20        0.30       -1.72      1.72 o 
   0   2  20        6.11        2.18      2.39 o 
  -9   3  20        4.93        3.94      1.84 o 
  -8   3  20        0.09       -0.71      2.10 o 
  -7   3  20       20.09       22.20      2.46 o 
  -6   3  20        0.67        2.44      1.45 o 
  -5   3  20        0.04       -0.63      1.20 o 
  -4   3  20        4.55        5.45      1.69 o 
  -3   3  20        0.03       -1.10      1.72 o 
  -2   3  20       17.27       14.95      3.04 o 
  -1   3  20       16.74       12.49      3.09 o 
   0   3  20        3.52        2.46      2.45 o 
  -9   4  20       21.08       19.95      2.88 o 
  -8   4  20        7.77        6.14      1.85 o 
  -7   4  20        0.39        0.66      1.43 o 
  -6   4  20        0.29       -1.28      1.76 o 
  -5   4  20        2.22        1.41      1.83 o 
  -4   4  20       27.19       19.68      3.27 o 
  -3   4  20        0.58        1.83      1.90 o 
  -2   4  20        0.00        0.31      1.96 o 
  -1   4  20        3.41        3.23      2.34 o 
   0   4  20        7.21        7.78      2.97 o 
  -9   5  20        0.15       -1.50      2.18 o 
  -8   5  20        0.00        1.82      2.12 o 
  -7   5  20        0.15       -0.63      1.89 o 
  -6   5  20        2.04        0.45      1.91 o 
  -5   5  20        6.26        4.46      2.32 o 
  -4   5  20       34.56       28.23      3.76 o 
  -3   5  20        6.38        5.45      2.44 o 
  -2   5  20        2.79        2.60      2.11 o 
  -1   5  20        2.50        6.63      2.68 o 
  -8   6  20        0.21       -0.09      2.04 o 
  -7   6  20        0.04        1.02      2.10 o 
  -6   6  20        1.26        2.14      2.00 o 
  -5   6  20        0.02        0.04      1.80 o 
  -4   6  20        1.68       -1.50      1.74 o 
  -3   6  20        3.37        1.35      2.06 o 
  -2   6  20        0.12        1.21      2.21 o 
  -7   7  20       19.83       22.90      3.84 o 
  -6   7  20       13.08       22.32      3.58 o 
  -5   7  20        0.45        1.51      2.05 o 
  -4   7  20        0.73       -0.14      1.92 o 
  -3   7  20        3.68        4.33      2.41 o 
  -2   7  20        3.35        2.68      2.38 o 
  -6   8  20        0.35       -0.18      2.08 o 
  -5   8  20        4.99        5.90      2.59 o 
  -4   8  20        0.12       -0.20      2.17 o 
  -9   1  21        0.00       -0.97      1.59 o 
  -8   1  21        0.08       -1.35      1.35 o 
  -7   1  21       39.58       31.78      5.43 o 
  -6   1  21       44.75       42.31      3.11 o 
  -5   1  21        0.05        2.48      1.35 o 
  -4   1  21        0.82       -1.22      1.24 o 
  -3   1  21        4.33        2.28      1.47 o 
  -2   1  21        9.61        8.45      1.80 o 
  -1   1  21        0.10       -0.41      1.83 o 
   0   1  21        0.70        0.27      2.29 o 
  -9   2  21        2.26        0.36      1.58 o 
  -8   2  21        0.17        0.01      2.64 o 
  -7   2  21       16.93       15.59      2.24 o 
  -6   2  21       10.42       12.55      2.04 o 
  -5   2  21       10.70       12.88      1.93 o 
  -4   2  21        4.93        6.47      1.57 o 
  -3   2  21        4.75        5.87      1.63 o 
  -2   2  21        5.06        7.66      2.51 o 
  -1   2  21        1.65        1.12      2.08 o 
  -9   3  21        9.03       12.02      3.27 o 
  -8   3  21        6.30        6.45      2.05 o 
  -7   3  21        0.01        0.49      1.37 o 
  -6   3  21        1.07        0.26      1.42 o 
  -5   3  21       10.78       12.73      1.92 o 
  -4   3  21        0.05       -1.55      1.55 o 
  -3   3  21        1.64        1.28      2.03 o 
  -2   3  21        3.45        4.16      2.43 o 
  -1   3  21        0.04        2.18      2.50 o 
  -9   4  21        5.48       -0.01      2.50 o 
  -8   4  21        2.65        0.43      1.57 o 
  -7   4  21        9.70       12.08      2.87 o 
  -6   4  21        0.45        0.29      1.86 o 
  -5   4  21        0.06       -1.53      1.53 o 
  -4   4  21        9.86       12.99      2.97 o 
  -3   4  21       13.45       17.63      3.33 o 
  -2   4  21        0.03        0.76      2.07 o 
  -1   4  21       11.00       12.39      3.23 o 
  -8   5  21        3.22        2.32      2.30 o 
  -7   5  21        5.13        6.39      2.43 o 
  -6   5  21        0.25       -1.25      1.92 o 
  -5   5  21        4.77        7.88      2.52 o 
  -4   5  21        2.72        0.34      1.99 o 
  -3   5  21       14.42       21.51      3.66 o 
  -2   5  21        5.27        4.02      2.57 o 
  -7   6  21        1.29        1.26      2.28 o 
  -6   6  21        0.21        0.28      1.75 o 
  -5   6  21        3.56        1.19      2.06 o 
  -4   6  21       10.77        6.30      2.50 o 
  -3   6  21        0.00       -1.91      1.91 o 
  -9   0  22        3.92        5.89      2.62 o 
  -8   0  22        0.63        0.38      2.36 o 
  -7   0  22       12.16        6.99      2.54 o 
  -6   0  22        6.12        6.45      2.45 o 
  -5   0  22        5.32        4.74      2.31 o 
  -4   0  22       17.01       17.46      3.13 o 
  -3   0  22        4.56        4.04      2.09 o 
  -2   0  22        5.74       10.93      2.95 o 
  -9   1  22        0.03       -1.96      2.04 o 
  -8   1  22        1.99        2.34      1.76 o 
  -7   1  22        4.70        1.65      1.56 o 
  -6   1  22        0.16        0.04      1.31 o 
  -5   1  22        2.53        2.49      1.43 o 
  -4   1  22        1.01        0.69      1.62 o 
  -3   1  22        0.22        1.36      1.45 o 
  -2   1  22        0.00       -0.01      2.06 o 
  -8   2  22        0.89        0.92      1.66 o 
  -7   2  22       14.80       12.83      4.84 o 
  -6   2  22        9.40       15.75      5.68 o 
  -5   2  22       12.47       15.44      2.11 o 
  -4   2  22        2.81        2.52      1.37 o 
  -3   2  22        0.43       -0.91      1.85 o 
  -2   2  22        2.38        2.00      2.39 o 
  -8   3  22        0.31       -0.74      1.75 o 
  -7   3  22        3.85        1.69      1.58 o 
  -6   3  22        3.35        4.55      1.67 o 
  -5   3  22       14.64       21.04      3.39 o 
  -4   3  22        4.02        5.05      2.45 o 
  -3   3  22        6.93       10.30      2.94 o 
  -2   3  22        2.54        3.31      2.67 o 
  -7   4  22        1.49        0.37      2.08 o 
  -6   4  22        0.41       -0.86      1.80 o 
  -5   4  22        0.71       -0.74      1.87 o 
  -4   4  22        0.01       -0.12      2.04 o 
  -3   4  22        0.73        0.32      2.27 o 
  -6   5  22        0.01        2.38      2.25 o 
  -5   5  22        2.37        4.16      2.28 o 
  -4   5  22        0.57        1.00      2.27 o 
  -8   1  23        0.01       -0.80      2.08 o 
  -7   1  23        7.50        7.25      2.02 o 
  -6   1  23        8.62       13.46      2.11 o 
  -5   1  23        0.11        0.87      1.58 o 
  -4   1  23        6.99        6.25      1.75 o 
  -3   1  23        0.08       -0.66      1.97 o 
  -7   2  23        0.00        1.57      1.60 o 
  -6   2  23        0.02       -0.65      1.57 o 
  -5   2  23        2.83        3.69      1.52 o 
  -4   2  23        2.78        6.03      2.49 o 
  -3   2  23        1.26        1.82      2.10 o 
  -6   3  23        3.77        0.05      2.17 o 
  -5   3  23       13.95       14.72      3.19 o 
  -4   3  23        2.15       -0.54      2.03 o 
                                                 
